# Supplementary material for: CTLA-4 blockade shifts the B cell repertoire toward autoimmunity
Source: J Clin Invest. 2025 Sep 30;135(22):e189074. doi: 10.1172/JCI189074 (PMC12618075; doi:10.1172/JCI189074)
Supplement: Supplemental table 2 [file jci-135-189074-s144.xls]

## Sheet: p145-D0-NE
Repertoire and reactivity of antibodies from CPI treated patient 145 - d0 - new emigrant B cells
Ig	HEAVY							LIGHT					REACTIVITY				Neg			Pos
	VH	D	RF	JH	JH	CDR3(aa)	Length	Vk	Jk	CDR3DNA	CDR3(aa)	Length	Poly	HEp-2	Staining		Num. D	Num. E		Num. R	Num. H	Num. K
ne_p145_d0 κ14	3-21	4-17	3	6		RSTVTDYYYYYGMDV	15	1-12	4		QQANSFPPLT	10	-		-		2	0		1	0	0
ne_p145_d0 κ15#	3-23	3-10	3	4		SITMVRGTPLRDY	13	3-20	1		QQYGSSPRWT	10					1	0		2	0	0
ne_p145_d0 κ32	5-51	5-12	2	6		QMSGYDPSPTFGVQYYYYYYGMDV	24	3-11	1		QQRSNWPWT	9	-		-		2	0		0	0	0
ne_p145_d0 κ35	3-30	3-22	3	6		GFMIVPESPGYYYYGMDV	18	2-28	2		MQALQTPYT	9	-		-		1	1		0	0	0
ne_p145_d0 κ38	3-30	2-22	2	4		GGNYYDSSGYGY	12	1-NL1	2		QQYYSTPYT	9	-		-		1	0		0	0	0
ne_p145_d0 κ42#	3-21	6-13	3	4		DRYSIAAAASGLYYFDY	17	1-5	2		QQYNSPHT	8					2	0		1	0	0
ne_p145_d0 κ44	3-15	6-19	2	6		YSGWYPGVLYYYGMDV	16	1-5	2		QQYNSLYT	8	+		-		1	0		0	0	0			1
																	0	0		0	0	0
	VH	D	RF	JH	JH	CDR3(aa)	Length	Vl	Jl	CDR3DNA	CDR3(aa)	Length	Poly	HEp-2	Staining		1	0		1	0	0
ne_p145_d0 λ10#	5-51	6-6	3	6		GPGGIAARPSYYYGMDV	17	7-43	2		LLYYGGAVV	9					1	0		1	0	0
ne_p145_d0 λ31	3-66	3-22	3	6		DPNTMIVVPSYYYYYGMDV	19	2-8	1		SSYAGSKEVV	10	-		-		2	0		0	0	0
ne_p145_d0 λ36	3-9	3-10	2	6		DISTYYYGSGSYPPNHGMDV	20	3-21	2		QVWDSSSDHVV	11	-		-		2	0		0	1	0
ne_p145_d0 λ38						see kappa		2-23	2		CSYAAGSTLL	10	-		-		0	0		0	0	0
RF, reading frame: # antibody failed to be expressed
- non reactive; +, reactive
A, actin staining; C, diffuse cytoplasmic staining; F, cytoplasmic fibres; G, Golgi staining; M, mitochondria staining; MS, mitotic spindle staining; N,

## Sheet: p145-D0-MN
Repertoire and reactivity of antibodies from CPI treated patient 145 - d0 - mature naive B cells
Ig	HEAVY							LIGHT					REACTIVITY				Neg			Pos
	VH	D	RF	JH	JH	CDR3(aa)	Length	Vk	Jk	CDR3DNA	CDR3(aa)	Length	Poly	HEp-2	Staining		Num. D	Num. E		Num. R	Num. H	Num. K
mn_p145_d0 κ51	3-30	6-13	2	6		DDYSSSWYDGGYYYYGMDV	19	1-9	1		QQYYSYPYT	9	+	-	-		4	0		0	0	0
mn_p145_d0 κ53#	3-48	1-26	3	6		SPAGASYYYYYGMDV	15	3-11	2		QQRSNWPAD	9					1	0		0	0	0
mn_p145_d0 κ57#	3-21	1-26	2	4		GSASGSYGPVDY	12	1-5	1		QQYNSYSWT	9					1	0		0	0	0
mn_p145_d0 κ59#	3-49	2-2	2	6		IYDYYYYYGMDV	12	3-15	2		QQYNNWPSYT	10					2	0		0	0	0
mn_p145_d0 κ61	3-11	3-10	1	5		WWFGELSPTDP	11	3-15	1		QQYNNWPT	8	-	+	-		1	1		0	0	0
mn_p145_d0 κ64	3-43D	4-17	2	6		DAQPTYGDCPQFLCSTSISYGMDV	24	3-20	2		QQYGSSPPYS	10	-	-	-		3	0		0	0	0
mn_p145_d0 κ74	3-7	1-1	3	4		DFPHPGTSPFYFDY	14	3-11	4		QQRSTWPPSLT	11	-	-	-		2	0		0	1	0
mn_p145_d0 κ77#	3-74	4-17	2	6		VYGDYSIVAHYYYYGMDV	18	1-5	2		QQYKSYAIKL	10					2	0		0	1	0
mn_p145_d0 κ79	3-30	6-19	3	4		SRIAVAGPFDY	11	1-33	3		QQYDNLPFT	9	-	-	-		1	0		1	0	0
mn_p145_d0 κ82#	5-51	5-18	3	4		QGNVDTAMVDY	11	3-15	4		QQYNNWPLT	9					2	0		0	0	0
mn_p145_d0 κ88	3-23	3-9	2	5		DLGSVDILTGYYPFDP	16	3-20	4		QQYGSSPLT	9	-	-	-		3	0		0	0	0
mn_p145_d0 κ89	3-21	5-24	2	6		DQVEMASGAIYYYYGMDV	18	1-5	2		QQYNSYPVT	9	-	-	-		2	1		0	0	0
mn_p145_d0 κ96	1-8	3-22	2	6		GPTYYYDSSGYVYYYYGMDV	20	3D-11	3		QQRSNWHRH	9	-	-	-		2	0		0	0	0
																						0
	VH	D	RF	JH	JH	CDR3(aa)	Length	Vl	Jl	CDR3DNA	CDR3(aa)	Length	Poly	HEp-2	Staining		1	0		1	0	0
mn_p145_d0 λ49	3-23	6-13	2	4		WISSSWSKFDY	11	2-23	3		CSYAGSSTLV	10	-	-	-		1	0		0	0	1
mn_p145_d0 λ52	1-18	3-22	2	4		DRFGGYYDSSGYYYYFDY	18	1-44	3		AAWDDSLMGV	10	-	-	-		3	0		1	0	0
mn_p145_d0 λ54#	4-34	2-15	3	5		RGGVVVVAATYNWFDP	16	2-11	3		CSYAGSFWV	9					1	0		1	0	0
mn_p145_d0 λ55	3-21	1-26	2	6		LVEGGSNPGEHYYYYYGMDV	20	3-1	2		QAWDSSSVV	9	-	-	-		1	2		0	1	0
mn_p145_d0 λ63#	3-15	6-19	3	6		DLVAGTYDGMDV	12	6-57	2		QSYDSSNRV	9					3	0		0	0	0
mn_p145_d0 λ64#						see kappa		2-14	2		SSYTSSSTHVV	11					0	0		0	0	0
mn_p145_d0 λ70	3-33	3-22	2	4		DYYDSSGYYQIDGQ	14	2-23	3		CSYAGSSTLRV	11	-	-	-		3	0		0	0	0
mn_p145_d0 λ79						see kappa					QSYDSSNHWV	10	-	+	-		0	0		0	0	0
mn_p145_d0 λ86#	4-59	4-23	2	5		DDYGGNSRWFDP	12	1-44	1		AAWDDSLNGYV	11					3	0		1	0	0
mn_p145_d0 λ92	4-59	5-18	2	4		SRSFGYSYGIIDY	13	3-21	1		QVWDSSSDHYV	11	-	-	-		1	0		1	0	0
mn_p145_d0 λ95	3-21	3-10	1	6		FGGETRYGMDV	11	3-21	2		QVWDSSSDHPGV	12	-	-	-		1	1		1	0	0
mn_p145_d0 λ96						see kappa		2-14	3		SSYTSSSTPWV	11	-	-	-		0	0		0	0	0
RF, reading frame: # antibody failed to be expressed
- non reactive; +, reactive
A, actin staining; C, diffuse cytoplasmic staining; F, cytoplasmic fibres; G, Golgi staining; M, mitochondria staining; MS, mitotic spindle staining; N,

## Sheet: p145-6W-NE
Repertoire and reactivity of antibodies from CPI treated patient 145 - 6w - new emigrant B cells
Ig	HEAVY							LIGHT					REACTIVITY				Neg			Pos
	VH	D	RF	JH	JH	CDR3(aa)	Length	Vk	Jk	CDR3DNA	CDR3(aa)	Length	Poly	HEp-2	Staining		Num. D	Num. E		Num. R	Num. H	Num. K
ne_p145_6w κ07	3-66	6-13	3	4		DAPHRIAAAGLFDY	14	1-33	3		QQYDNLPPFT	10	-		-		2	0		1	1	0
ne_p145_6w κ09	3-66	5-12	3	6		SDIVARYYYYGMDV	14	3-20	3		QQYGSPRGFT	10	+				2	0		1	0	0
ne_p145_6w κ15	3-15	6-13	1	3		DPWQQLAHRDAFDI	14	1-17	2		LQHNSYPRT	9	-		-		3	0		1	1	0
ne_p145_6w κ16#	3-30	2-21	3	5		VVSSLVTAIVNWFDP	15	1-12	4		QQANSFPLT	9					1	0		0	0	0
ne_p145_6w κ18#	1-68	2-8	3	6		WKDIVLMVYAIGSHYYGMDV	20	1-12	5		QQANSFPIT	9					2	0		0	1	1
ne_p145_6w κ19	3-7	3-10	2	3		DTWSSGAFDI	10	1-5	1		QQYNSYPWT	9	-		-		2	0		0	0	0
ne_p145_6w κ20	3-74	/	/	6		DQVPQPYYYGMDV	13	1-39	5		QQSYSTPF	8	-		-		2	0		0	0	0
ne_p145_6w κ21#	3-49	6-13	2	6		DGYSSSWYRPRVDYYYYYGMDV	22	1-39	2		QQSYSTPPH	9					3	0		2	0	0
ne_p145_6w κ22	3-66	5-5	3	6		ASMVNPYYYYGMDV	14	2-28	1		MQAALGWT	8	-		-		1	0		0	0	0
ne_p145_6w κ24	3-23	4-17	3	4		ALRTTVTTTFDY	12	1-39	4		QQSYSTPLT	9	-		-		1	0		1	0	0
ne_p145_6w κ26#	4-34	3-22	3	6		FSARGITMMSYYGMDV	16	2-28	4		MQALQTPLT	9					1	0		1	0	0
ne_p145_6w κ32	3-15	2-21	2	6		DHCGGDFYYYYGMDV	15	2-30	1		MQGTHWPRT	9	-		-		3	0		0	1	0
ne_p145_6w κ33	3-30	6-19	3	5		DRSRIAVIGLFDP	13	1-5	1		QQYNSYLWT	9	-		-		2	0		2	0	0
ne_p145_6w κ38	3-66	5-12	1	6		SDIVARYYYYGMDV	14	3-15	2		QQYNNWPYT	9	-		-		2	0		1	0	0
ne_p145_6w κ39	3-15	6-13	3	1		IAAAGTSYFQH	11	1-5	1		QQYNSYSWT	9	+		C		0	0		0	1	0
ne_p145_6w κ40	3-30	3-22	2	2		DRYGYYDSSGYYYGWFDL	18	3-11	3		QQRSTLFT	8	-		-		3	0		1	0	0
ne_p145_6w κ41	3-15	2-15	2	3		GYYLPSGRDAFDI	13	1-33	5		QQYDNLPLA	9	-				2	0		1	0	0
ne_p145_6w κ43#	3-66	1-1	2	4		DPLNWNRDW	9	1-39	3		QQSYSTPFT	9					2	0		1	0	0
ne_p145_6w κ48	3-23	6-13	2	4		EYIRSSWYESPIDY	14	1-16	2		QQYNSYPRT	9	-		-		1	2		1	0	0
																	0	0		0	0	0
	VH	D	RF	JH	JH	CDR3(aa)	Length	Vl	Jl	CDR3DNA	CDR3(aa)	Length	Poly	HEp-2	Staining		1	0		1	0	0
ne_p145_6w λ02#	3-15	3-22	3	6		ETMIAPSNTGLMVYYYGMDV	20	3-1	1		QAWDSSTGDYV	11					1	1		0	0	0
ne_p145_6w λ03	3-64	6-6	3	6		CEAARQGTPPCYYYGMDV	18	3-21	1		QVWDSSSDHYV	11	-				1	1		1	0	0
ne_p145_6w λ23	3-15	2-2	1	6		GESYQLPQHYGMDV	14	1-47	3		AAWDDSLSGWV	11	-				1	1		0	1	0
ne_p145_6w λ28#	5-51	3-22	2	3		PLRYDSSGYYSFDI	14	1-51	1		GTWDSSLSGYV	11					2	0		1	0	0
ne_p145_6w λ46	4-4	5-5	2	6		FGRYSYGNRNYYYYGMDV	18	1-51	3		GTWDSSLSAWV	11	-		-		1	0		2	0	0
RF, reading frame: # antibody failed to be expressed
- non reactive; +, reactive
A, actin staining; C, diffuse cytoplasmic staining; F, cytoplasmic fibres; G, Golgi staining; M, mitochondria staining; MS, mitotic spindle staining; N,

## Sheet: p145-6w-MN
Repertoire and reactivity of antibodies from CPI treated patient 145 - 6w - mature naive B cells
Ig	HEAVY									LIGHT					REACTIVITY
	VH	D	RF	JH	(-)	JH	CDR3(aa)	(+)	Length	Vk	Jk	CDR3DNA	CDR3(aa)	Length	Poly	HEp-2	Staining
mn_p145_6w κ04#	5-51	/	/	4	0		GKDFDY	0	6	2-28	1		MQALQTPWT	9
mn_p145_6w κ07	4-4	3-10		4	0		DDVGEPRFDY	0	10	1-39	1		QQSYSTPVA	9	+	+	+
mn_p145_6w κ08	5-51	3-3	2	6	0		GYYDFWSGYYYYGMDV	0	16	1-16	3		QQYNSYPPT	9	+	+	-
mn_p145_6w κ12#	3-7	6-13	2	6	0		GDSSSWYPYYYYYYGVDV	0	18	1D-8	2		QQYYSFPLD	9
mn_p145_6w κ14#	3-30	3-3	1	3	0		DHRFLEWLFIAGAFDI	0	16	3-15	3		QQYNNWPRGT	10
mn_p145_6w κ16	3-23	3-3	1	4	0		PINNLRFLEWLFGGY	0	15	4-1	1		QQYYSTPRT	9	+	+	+
mn_p145_6w κ17	3-7	/	/	6	0		RGGFDYYYYGMDV	0	13	1-5	1		QQYNSYPWT	9	-	-	-
mn_p145_6w κ19	4-38	5-5	2	3	0		GDGYSYGLFAFDI	0	13	1-39	1		QQSYSTTWT	9	+	+	-
mn_p145_6w κ20	3-33	2-2	2	4	0		SEARTRSTGVDY	0	12	1-5	1		QQYNSYPLT	9	-	+	-
mn_p145_6w κ24	3-23	5-24	2	5	0		DRDGYNWNWFDP	0	12	1-5	1		QQYNSYSRT	9	-	-	-
mn_p145_6w κ30#	3-23	3-3	3	4	0		PGSGVALFLAYFDY	0	14	1-8	4		QQYYSYPFT	9
mn_p145_6w κ32#	5-10	3-22	2	3	0		RYYDSSGYFRDAFDI	0	15	2-28	2		MQALQTPYT	9
mn_p145_6w κ33	4-59	3-22		5	0		EKVNYYDSSPPWFGP	0	15	1-39	3		QQSYSTLT	8	-	+	-
mn_p145_6w κ36	3-64D	6-13	3	4	0		VWAAAGVFDY	0	10	1-39	2		QQSYSTPYT	9	-	+	-
mn_p145_6w κ40#	3-21	1-26	1	4	0		GEGVPWELNTGPSKDY	0	16	1-17	2		LQHNSYPYT	9
mn_p145_6w κ43	4-4	4-17	2	4	0		VRDYGDFPPGYYDY	0	14	3-20	3		QQYGSSPGFT	10	-	-	-
mn_p145_6w κ47	3-7	2-2	2	6	0		DRKYCSSTSCYSEKNYYYGMDV	0	22	1-5	2		QQYNSYLYT	9	-	+	+
mn_p145_6w κ48#	3-7	6-19	1	3	0		EEWLVDAFDI	0	10	3-11	1		QQRSNWPSWT	10
	VH	D	RF	JH	(-)	JH	CDR3(aa)	(+)	Length	Vl	Jl	CDR3DNA	CDR3(aa)	Length	Poly	HEp-2	Staining
mn_p145_6w λ01	3-11	2-15	2	3	0		DSGQSCSGGSCYYRVRLDDAFDI	0	23	3-21	3		QVWDSSSDHPV	11	-	-	-
mn_p145_6w λ02#	4-4	3-10	2	6	0		DEDRYGSGSYSPHYYYGMDV	0	20	2-14	2		SSYTSSSTVV	10
mn_p145_6w λ09#	3-23	3-22	3	4	0		TAETSITMIVVVIPYYFDY	0	19	6-57	7		QSYDSSTPAV	10
mn_p145_6w λ13	3-21	3-16	3	4	0		GGIEGIY	0	7	3-1	2		QAWDSSTVV	9	-	+	-
mn_p145_6w λ18	4-59	2-2	2	6	0		DRGEYCSSTSCPYYYYYGMDV	0	21	1-40	3		QSYDSSLSGWV	11	-	-	-
mn_p145_6w λ26	3-11	6-19	2	4	0		DQEYLGYSSGWPHPALDY	0	18	2-8	2		SSYAGSKWVV	10	-	-	-
mn_p145_6w λ27#	5-10	3-10	2	4	0		HYYGSGSYYY	0	10	9-49	1		GADHGSGSNFVYV	13
mn_p145_6w λ29	3-64	5-12	2	5	0		GRRYSGYERDWFDP	0	14	3-21	1		QVWDSSSDRYV	11	-	+	-
mn_p145_6w λ31	3-66	1-26	3	5	0		VGATRGLPENWFDP	0	14	3-21	3		QVWDSSSDHWV	11	-	-	-
mn_p145_6w λ37	4-31	3-22	2	4	0		RKHGYYDSSGFFDY	0	14	1-51	2		GTWDSSLSAGVV	12	+	+	+
mn_p145_6w λ41#	4-39	3-9	2	4	0		IRYYDILTGYSPFDY	0	15	3-27	3		YSAADNNLGV	10
mn_p145_6w λ42	3-64	3-10	3	2	0		GPWGVGWYFDL	0	11	3-1	2		QAWDSSTVV	9	+	+	-
mn_p145_6w λ45	4-39	6-19	2	4	0		HGRRSSGWAIDY	0	12	2-14	1		SSYTSSSTYV	10	-	+	-
mn_p145_6w H06	4-39	/	/	4	0		RVDY	0	4
RF, reading frame: # antibody failed to be expressed
- non reactive; +, reactive
A, actin staining; C, diffuse cytoplasmic staining; F, cytoplasmic fibres; G, Golgi staining; M, mitochondria staining; MS, mitotic spindle staining; N,

## Sheet: p145-7m-MN
Repertoire and reactivity of antibodies from CPI treated patient 145 - 7m - mature naive B cells
Ig	HEAVY							LIGHT					REACTIVITY				Neg			Pos
	VH	D	RF	JH	JH	CDR3(aa)	Length	Vk	Jk	CDR3DNA	CDR3(aa)	Length	Poly	HEp-2	Staining		Num. D	Num. E		Num. R	Num. H	Num. K
mn_p145_7m κ05#	1-18	4-17	2	4		YYLDYGDYVLPDY	13	4-1	1		QQYYSTPV	8					3	0		0	0	0
mn_p145_7m κ07	3-49	3-10	2	5		CSDGSGSFYPGS	12	3-20	2		QQYGSSPLYT	10	-	+	-		1	0		0	0	0
mn_p145_7m κ08	1-2	/	/	4		GFPFDY	6	1-39	1		QQSYSTPRT	9	-	-	-		1	0		0	0	0
mn_p145_7m κ09	3-30	6-13	2	4		GKSSSSWYYFDY	12	1D-12	3		QQANSFPVT	9	-	+	F		1	0		0	0	1
mn_p145_7m κ15	1-46	3-3	2	3		GFWSGYFDI	9	3-20	1		QQYGSSRGT	9	-	-	-		1	0		0	0	0
mn_p145_7m κ18	3-23	3-22	2	4		DQNYYDSSGYYFSDY	15	1D-12	4		QQANSFPLT	9	-	-	-		3	0		0	0	0
mn_p145_7m κ19	3-21	2-15	2	6		MAGPNDLGYSLKRYYYYGMDV	21	1-5	1		QQYNSYPWT	9	-	-	-		2	0		1	0	1
mn_p145_7m κ21	3-23	3-10	1	4		DHPLLLWFRDFDY	13	3-15	4		QQYNNWPPLT	10	-	-	-		3	0		1	1	0
mn_p145_7m κ24	3-33	3-10	2	4		DDQDYYGSGYFDY	13	4-1	1		QQYYSTLWT	9	-	-	C		4	0		0	0	0
mn_p145_7m κ28	3-7	2-15	2	4		DRVYCSGGSCYYFDY	15	4-1	2		QQYYSTPLT	9	-	-	-		2	0		1	0	0
mn_p145_7m κ29	3-15	4-17	3	4		ESTVTAAGFDY	11	3-20	2		QQYGSSPGGS	10	-	-	-		1	1		0	0	0
mn_p145_7m κ37	3-15	2-21	3	5		DPVATEFDP	9	1-5	1		QQYNSYSPWT	10	-	-	-		2	1		0	0	0
mn_p145_7m κ41	3-9	2-8	2	6		DKGYCTNGVCSGYYYYGMDV	20	1-39	1		QQSYSTPTW	9	-	-	-		2	0		0	0	1
mn_p145_7m κ43	3-30	5-18	3	6		GAAMVYEEAYYYYGMDV	17	2-28	1		MQALQTPRT	9	-	-	-		1	2		0	0	0
mn_p145_7m κ45	3-7	3-22	2	2		VAPGNYYDSSGYAGFDL	17	1-39	5		QQSYSTQIT	9	-	-	-		2	0		0	0	0
mn_p145_7m κ46	3-30	3-3	2	5		GPYYDFWRAYDHDP	14	1-33	4		QQYDNLLLT	9	-	-	-		3	0		1	1	0
mn_p145_7m κ48	3-15	3-3	2	4		DPLLVDFWSGYYLDY	15	2-28	3		MQALQTIT	8	+	+	C		3	0		0	0	0
																	0	0		0	0	0
	VH	D	RF	JH	JH	CDR3(aa)	Length	Vl	Jl	CDR3DNA	CDR3(aa)	Length	Poly	HEp-2	Staining		1	0		1	0	0
mn_p145_7m λ07						see kappa		3-21	2		QVWDSSSDHVV	11	-	+	-		0	0		0	0	0
mn_p145_7m λ08						see kappa		3-9	2		QVWDSSTDVV	10	-	-	A		0	0		0	0	0
mn_p145_7m λ09						see kappa		2-23	1		CSYAGSSFYV	10	-	-	-		0	0		0	0	0
mn_p145_7m λ13	3-30	6-13	2	4		GPSSSWQYFDY		3-21	1		QVWDSSSDPLNV	12	-	-	-		1	0		0	0	0
mn_p145_7m λ14	3-15	1-26	1	4		GEWELLARGY	10	3-1	2		QAWDSSTEV	9	-	-	-		0	2		1	0	0
mn_p145_7m λ16	1-2	4-23	3	5		DSLASTVVTGWFDP	14	3-1	2		QAWDSSTVV	9	-	-	-		2	0		0	0	0
mn_p145_7m λ25	1-18	1-26	3	5		GGGIVGATPSQRLENWFDP	19	1-47	3		AAWDDSLSGWV	11	-	+	-		1	1		1	0	0
mn_p145_7m λ29						see kappa		2-14	1		SSYTSSSSYV	10	-	-	-		0	0		0	0	0
mn_p145_7m H10	3-33	6-13	2	4		GRAYSSSWYGGSYTDY	16										1	0		1	0	0
mn_p145_7m H20	3-7	1-26	2	6		DRISGSYYVMDYYYYGMDV	19										3	0		1	0	0
mn_p145_7m H26	3-30	5-18	3	4		GDTATYDY	8										2	0		0	0	0
mn_p145_7m H27	1-2	7-27	2	4		EDWGFDY	7										2	1		0	0	0
mn_p145_7m H36	3-48	/	/	4		GVLRIRLDY	9										1	0		2	0	0
mn_p145_7m H42	3-23	5-12	3	4		VLALVATIGGFDY	13										1	0		0	0	0
mn_p145_7m κ02								2-24	2		MQATQFPYT	9					0	0		0	0	0
mn_p145_7m λ34								2-11	3		CSYAGSFWV	9
RF, reading frame: # antibody failed to be expressed
- non reactive; +, reactive
A, actin staining; C, diffuse cytoplasmic staining; F, cytoplasmic fibres; G, Golgi staining; M, mitochondria staining; MS, mitotic spindle staining; N,

## Sheet: p134-d0-MN
Repertoire and reactivity of antibodies from CPI treated patient 134 - d0 - mature naive B cells
Ig	HEAVY							LIGHT					REACTIVITY				Neg			Pos
	VH	D	RF	JH	JH	CDR3(aa)	Length	Vk	Jk	CDR3DNA	CDR3(aa)	Length	Poly	HEp-2	Staining		Num. D	Num. E		Num. R	Num. H	Num. K
mn_p134_d0 κ07	4-4	6-13	2	4		YHSSSWTYKYYFDY	14	3-15	4		QQYNNWLPLT	10	-	+	-		1	0		0	1	1
mn_p134_d0 κ09	3-21	6-13	3	3		AAAGSRFAFDI	11	1-6	1		LQDYNYPRT	9	-	-			1	0		1	0	0
mn_p134_d0 κ11#	3-21	/	/	5		DRSPWFDP	8	1-17	3		LQHNSYPFT	9	-	-	-		2	0		1	0	0
mn_p134_d0 κ26	3-48	1-1	3	4		DGTTGNLTDY(B FARKLI)	20	1-33	4		QQYDNLPRT	9					2	0		1	0	1
mn_p134_d0 κ27	1-69	6-19	3	4		DSAGIAVAGYYFDY	14	1-39	2		QQSYSTPPYT	10	-	-	-		2	0		0	0	0
mn_p134_d0 κ30	4-34	/	/	4		TVFPRVFDY	9	1-8	1		QQYYSYPQT	9	-	-	-		1	0		1	0	0
mn_p134_d0 κ38#	1-69	4-17	3	6		DKTTVTTKDYYYYYMDV	17	3-20	3		QQYGSSPYSL	10					3	0		0	0	2
mn_p134_d0 κ40	3-30	/	/	4		EGHKLRADY	9	2-29	4		MQGIHLPRLT	10	-	-	-		1	1		1	1	1
mn_p134_d0 κ42	4-31	3-10	2	6		DALGVGSGSYYYGMDV	16	1-39	1		QQSYSTPWT	9	-	-	-		2	0		0	0	0
mn_p134_d0 κ44	1-69	3-22	2	4		DGYYDSSGYYWGYY	14	1-5	1		QQYNSYSWT	9	-	-	-		2	0		0	0	0
mn_p134_d0 κ45	3-48	/	/	4		DVGLGLVDY	9	1-5	2		QQYNSYPYT	9	-	-	-		2	0		0	0	0
mn_p134_d0 κ51#	3-23	6-19	2	4		GRSSGWYGVYFDY	13	1-5	1		QQYNSYSRT	9					1	0		1	0	0
mn_p134_d0 κ52#	4-59	3-3	2	6		YYDFWSGYFGYYYYYMDV	18	4-1	4		QQYYSTLT	8					2	0		0	0	0
mn_p134_d0 κ53	3-11	3-9	2	6		GALYYDILTGYLAGGYYFDY	20	4-1	4		QQYYSTPLT	9	+	-	C		2	0		0	0	0
mn_p134_d0 κ57#	3-21	3-3	1	4		GKVRSENIR	9	2-30	1		MQGTHWPWT	9					0	1		2	0	1
mn_p134_d0 κ66	4-31	/	/	6		DAPGGFHYYYMDV	13	2-29	2		MQGIHLPPT	9	-	-	-		2	0		0	1	0
mn_p134_d0 κ71#	3-30	3-16	2	4		DRSYRYQGYYLDY	13	1-33	5		QQYDNLPIT	9					2	0		2	0	0
mn_p134_d0 κ77#	3-30	3-10	1	6		DRWFGEGWGYYYYYGMDV	18	1-17	4		LQHNSYPH	8					2	1		1	0	0
mn_p134_d0 κ79#	3-30	5-12	3	4		GAATGTLDY	9	1-16	5		QQYNSYPIT	9					1	0		0	0	0
mn_p134_d0 κ81	3-11	6-13	2	6		GRGSSSSLPTDYYYYGMDV	19	1-12	3		QQANSFPFT	9	-	-	-		2	0		1	0	0
mn_p134_d0 κ84#	3-11	3-3	2	4		DLDFWSGYYGEVDY	14	3-15	2		QQYNNWPPYT	10					3	1		0	0	0
mn_p134_d0 κ85	3-30	2-15	2	1		ETLYCSGGSCYAAEYFQH	18	2-30	1		MQGTHWPWT	9	-	-	N+C		0	2		0	1	0
mn_p134_d0 κ86	3-21	1-7	2	4		DSNWNYPIFDY	11	3-15	1		QQYNNWPPWT	10	-	-	-		2	0		0	0	0
mn_p134_d0 κ87	3-11	4-17	2	3		DQRYGDYEGSDAFDI	15	1-39	2		QQSYSTPST	9	-	-	-		4	1		1	0	0
mn_p134_d0 κ88#	5-51	/	/	6		LRGSPEERYYYYYYMDV	17	2-29	2		MQGIHLPYT	9					1	2		2	0	0
mn_p134_d0 κ95#	3-11	/	/	4		DLR	3	4-1	1		QQYYSSPWT	9					1	0		1	0	0
	VH	D	RF	JH	JH	CDR3(aa)	Length	Vl	Jl	CDR3DNA	CDR3(aa)	Length	Poly	HEp-2	Staining		1	0		1	0	0
mn_p134_d0 λ13	4-39	2-2	2	6		AQHCSSTSCYGGLDYYYMDV	20	8-61	3		VLYMGSGIWV	10	-	+	-		2	0		0	1	0
mn_p134_d0 λ18#	4-31	3-22	3	4		GGSIVVVMEGYFDY	14	3-1	2		QAWDSSTVV	9					1	1		0	0	0
mn_p134_d0 λ28#	3-23	5-12	3	4		GGGIVATIPFDY	12	1-36	3		AAWDDSLNGWV	11					1	0		0	0	0
mn_p134_d0 λ43	4-31	/	/	6		EDSYYYYMDV	10	7-46	3		LLSYSGARRV	10	-	+	-		2	1		0	0	0
mn_p134_d0 λ47	3-15	/	/	4		DADYFWAIDY	10	3-1	1		QAWDSSTYV	9	-	+	C		3	0		0	0	0
mn_p134_d0 λ68	3-33	3-9	2	4		DPQPTLYYDILTGYSPD	17	3-25	3		QSADSSGTWV	10	-	-	-		3	0		0	0	0
mn_p134_d0 λ89	3-15	3-10	1	4		ERLLLWFGELYFPS	14	3-21	3		QVWDSSSDHWV	11	+	-			0	2		1	0	0
RF, reading frame: # antibody failed to be expressed
- non reactive; +, reactive
A, actin staining; C, diffuse cytoplasmic staining; F, cytoplasmic fibres; G, Golgi staining; M, mitochondria staining; MS, mitotic spindle staining; N,

## Sheet: p134-6w-MN
Repertoire and reactivity of antibodies from CPI treated patient 134 - 6w - mature naive B cells
Ig	HEAVY							LIGHT					REACTIVITY
	VH	D	RF	JH	JH	CDR3(aa)	Length	Vk	Jk	CDR3DNA	CDR3(aa)	Length	Poly	HEp-2	Staining
mn_p134_6w κ05#	3-21	3-3	2	5		DFTELNYDFWSGYYTPSSWFDP	22	4-1	1		QQYYSTPWT	9
mn_p134_6w κ10#	4-38-2	4-17	2	4		DPLGGDYVRLDY	12	4-1	4		QQYYSTPLLT	10
mn_p134_6w κ15	4-34	6-6	1	3		GRRQLVRTRAFDI	13	1-8	1		QQYYSYPRT	9	+	+	+
mn_p134_6w κ18	3-43	1-26	1	4		GQWELLEGGSWFDY	14	3-20	1		QQYGSSPQT	9	-	-	-
mn_p134_6w κ25	3-9	4-11	3	3		VLASGMTSGAFDI	13	2-28	4		MQALQTPLT	9	-	-	-
mn_p134_6w κ27	3-48	2-21	2	6		QLSGDWLYYYGMDV	14	3-20	2		QQYGSSPPEYT	11	+	-	-
mn_p134_6w κ31	4-59	3-3	2	4		VGPRYDFWSGYYPYYFDY	18	3-20	4		QQYGSSPLT	9	+	+	-
mn_p134_6w κ33#	5-51	3-16	2	6		TLDYYYMDV	9	3-11	5		QQRSNWPPIT	10
mn_p134_6w κ40#	1-8	3-22	2	3		GTYYYDSSGRPCYAFDI	17	3-20	1		QQYGSIQT	8
mn_p134_6w κ42	3-7	2-2	2	6		SYCSSTSCYKPYYYYGMDV	19	1-17	1		LQHNSYPPWT	10	+	+	-
mn_p134_6w κ47	3-23	6-19	3	4		LVIAVAGTNY	10	1-33	5		QQYDNLPIT	9	-	-	-
	VH	D	RF	JH	JH	CDR3(aa)	Length	Vl	Jl	CDR3DNA	CDR3(aa)	Length	Poly	HEp-2	Staining
mn_p134_6w λ04	1-2	3-10	3	4		EQGRITMVRGVIPNFDY	17	3-25	2		QSADSSGTYHVV	12	-	+	-
mn_p134_6w λ06#	4-30	4-17	2	3		DFHGDDDAFDI	11	3-25	1		QSADSSGTYV	10
mn_p134_6w κ10	4-38-2	4-17	2	4		DPLGGDYVRLDY	12	1-40	1		QSYDSSLSAYYV	12	-	-	-
mn_p134_6w λ11#	4-34	4-23	3	4		RAVAGDY	7	3-25	2		QSADSSGTYVV	11
mn_p134_6w λ20	3-7	4-17	2	6		RSQHGDLYYYYYYMDV	16	2-11	2		CSYAGSYTFEV	11	-	-	-
mn_p134_6w λ21	1-3	3-10	3	5		TMVRGVIPQGWFDP	14	3-21	2		QVWDSSSDHQRVV	13	-	-	-
mn_p134_6w λ32	1-69	3-10	1	4		DLGGPLWFGELLD	13	1-47	2		AAWDDSLSGVV	11	+	+	-
mn_p134_6w λ38	4-59	3-9	2	6		GENYDIWGWGMDV	13	1-40	3		QSYDSSLSGSV	11	-	-	-
mn_p134_6w λ46	3-23	6-19	3	4		DGGAVAGTTMGY	12	3-1	2		QAWDSSTGV	9	+	-	-
RF, reading frame: # antibody failed to be expressed
- non reactive; +, reactive
A, actin staining; C, diffuse cytoplasmic staining; F, cytoplasmic fibres; G, Golgi staining; M, mitochondria staining; MS, mitotic spindle staining; N,

## Sheet: p134-7m-MN
Repertoire and reactivity of antibodies from CPI treated patient 134 - 7m - mature naive B cells
Ig	HEAVY							LIGHT					REACTIVITY				Neg			Pos
	VH	D	RF	JH	JH	CDR3(aa)	Length	Vk	Jk	CDR3DNA	CDR3(aa)	Length	Poly	HEp-2	Staining		Num. D	Num. E		Num. R	Num. H	Num. K
mn_p134_7m κ01#	3-11	6-19	1	4		GRQWTYFDY	9	3-11	4		QQRSNWPPPLT	11					1	0		1	0	0
mn_p134_7m κ09	1-18	2-2	3	4		AIFNIVVVPAVYFDY	15	1-5	1		QQYNSYSTT	9	-	-	-		1	0		0	0	0
mn_p134_7m κ15#	3-13	3-3	2	4		GSYYDFWSGYYWPPDY	16	3-20	3		QQYGSSFT	8					2	0		0	0	0
mn_p134_7m κ19	1-18	1-26	1	4		SRGELLIDY	9	4-1	4		QQYYSTLLT	9	-	-	-		1	1		1	0	0
mn_p134_7m κ20#	3-15	3-3	3	5		DIFAWIEDWFDP	12	1-33	2		QQYDNLPYT	9					3	1		0	0	0
mn_p134_7m κ21	3-49	4-17	2	4		YPGDDGDSRGFDY	13	4-1	2		QQYYSTPYT	9	-	-	-		4	0		1	0	0
mn_p134_7m κ24#	3-30	6-19	3	4		ALAVAGN	7	2-40	2		MQRIEFPYT	9					0	0		0	0	0
mn_p134_7m κ26#	3-21	3-10	1	4		CTSGGFGELYWVVN	14	4-1	4		QQYYSTPPLT	10					0	1		0	0	0
mn_p134_7m κ27	3-15	3-22	3	1		DLFITMIVVVPGFQH	15	1-33	2		QQYDNPHT	8	-	-	-		1	0		0	1	0
mn_p134_7m κ28	3-48	2-2	3	4		VGNVVVVVPAARLAGYYFDY	20	2-28	1		MQALQTWT	8	-	+	C		1	0		1	0	0
mn_p134_7m κ32#	1-8	5-18	3	3		GHRPWETAIVPYVAFDI	17	1-37	1		QRTYNAPQT	9					1	1		1	1	0
mn_p134_7m κ33	3-33	3-10	2	6		DSYYYGSGSYLDYYYYYGMDV	21	1-16	2		QQYNSYPYT	9	-	-	-		3	0		0	0	0
mn_p134_7m κ35	3-30	/	/	4		AKWGGGMAADYFDY	14	1-6	4		LQDYNYPLT	9	-	-	-		2	0		0	0	1
mn_p134_7m κ38#	5-51	5-12	2	4		LLFSASGYDLTYFDY	15	3-11	3		QQRSNWPPT	9					2	0		0	0	0
mn_p134_7m κ43#	3-9	4-17	3	4		DIRPSVTPPNFDY	13	1-12	3		QQANSFPVT	9					2	0		1	0	0
mn_p134_7m κ45	1-69	3-22	2	3		HYYDSSGYYYWAFDI	15	1-39	4		QQSYSTPPT	9	-	-	-		2	0		0	1	0
mn_p134_7m κ47	1-69	5-12	2	4		DKGYSGYDFQYFDY	14	1-39	1		QQSYSTPRT	9	-	-	-		3	0		0	0	1
mn_p134_7m κ48	3-21	5-18	2	4		EGYSYGYSPVDAFDY	15	1-33	3		QQYDNLPRT	9	-	+	-		2	1		0	0	0
																	0	0		0	0	0
	VH	D	RF	JH	JH	CDR3(aa)	Length	Vl	Jl	CDR3DNA	CDR3(aa)	Length	Poly	HEp-2	Staining		1	0		1	0	0
mn_p134_7m λ02#	5-51	4-17	3	4		HLFPTTVTFFDY	12	2-14	2		SSYTSTSTSVV	11					1	0		0	1	0
mn_p134_7m λ03#						see kappa		1-44	3		AAWDDSLNGWV	11					0	0		0	0	0
mn_p134_7m λ10#	1-8	6-19	2	6		ASAPEEIYSSEGRHKYYYYYYGMDV	25	1-47	3		AAWDDSLSGRV	11					1	3		1	1	1
mn_p134_7m λ12	1-69	3-16	1	5		EWLGGGELSLAGFDP	15	2-23	1		CSYAGSSTYV	10	-	-	M		1	2		0	0	0
mn_p134_7m λ15						see kappa	9	1-40	1		QANDRRLDAHV	11	-	+	C		0	0		0	0	0
mn_p134_7m λ22#	3-48	3-10	2	6		DRSGYYGSGNYGMDV	15	2-23	1		CSYAGSTTFYV	11					2	0		1	0	0
mn_p134_7m λ23	1-2	/	/	4		QGLTELDY	8	2-8	2		SSYAGSNNLV	10	-	-	N		1	1		0	0	0
mn_p134_7m λ28#						see kappa		2-8	2		VSFSGSHHVA	10					0	0		0	0	0
mn_p134_7m λ30#	4-61	3-3	3	4		EGFGVASFDY	10	1-44	3		AAWDDSLTWV	10					1	1		0	0	0
mn_p134_7m λ32#						see kappa		3-1	1		QAWDSSTACA	10					0	0		0	0	0
mn_p134_7m λ36	1-69	3-22	2	4		GNPFAYYYDSSGYSFVY	17	1-44	2		AAWDDSLNGPV	11	+	-	-		1	0		0	0	0
mn_p134_7m λ37	3-11	4-17	2	4		YGPRME	6	3-1	2		QAWDSSTAV	9	-	+	-		0	1		1	0	0
mn_p134_7m λ39	3-15	3-16	3	4		ELNMITFGGVIVSENY	16	2-23	3		CSYAGSSTPNWV	12	+	-	C		0	2		0	0	0
mn_p134_7m λ41	1-69	2-2	3	6		DSLVVVPAAIEYCYYMDV	18	1-51	3		GTWDSSLSAGV	11	+	-	-		2	1		0	0	0
mn_p134_7m λ44	1-3	3-22	3	4		GGMIVAPY	8	3-21	2		QVWDSSSDHVV	11	-	-	-		0	0		0	0	0
mn_p134_7m λ46	1-18	/	/	6		DQAPMGYYGMDV	12	1-40	2		QSYDSSLSGVV	11	-	-	-		2	0		0	0	0
mn_p134_7m λ48						see kappa		1-51	3		GTWDSSLSAWV	11	-	-	-		0	0		0	0	0
RF, reading frame: # antibody failed to be expressed
- non reactive; +, reactive
A, actin staining; C, diffuse cytoplasmic staining; F, cytoplasmic fibres; G, Golgi staining; M, mitochondria staining; MS, mitotic spindle staining; N,

## Sheet: p326-D0-NE
Repertoire and reactivity of antibodies from CPI treated patient 326 - d0 - new emigrant B cells
Ig	HEAVY							LIGHT					REACTIVITY				Neg			Pos
	VH	D	RF	JH	JH	CDR3(aa)	Length	Vk	Jk	CDR3DNA	CDR3(aa)	Length	Poly	HEp-2	Staining		Num. D	Num. E		Num. R	Num. H	Num. K
ne_p326_d0 κ01#	3-7	2-15	2	4		EDCSGGSCYSNY	12	1D-8	1		QQYYSFPRT	9
ne_p326_d0 κ04#	1-2	6-13	3	4		DLAALDY	7	4-1	1		QQYYSTFRT	9
ne_p326_d0 κ06#	3-30	7-27	1	6		DTGQLGISSYYYGMDV	16	2-28	2		MQALQTLYT	9
ne_p326_d0 κ07	3-30	3-3	2	6		AHVGSDFWSGDYYYGMDV	18	1-33	3		QQYDNLRKFT	10	-		-
ne_p326_d0 κ14	3-23	3-22	2	4		ELPGYDSSGYPIDY	14	3-20	2		QQYGSSPMYT	10	-		-
ne_p326_d0 κ15	3-23	/	/	4		IGESGAGY	8	1-17	4		LQHNSYPLT	9	-		-
ne_p326_d0 κ17#	3-15	2-2	2	4		ISLTLPSYCSSTSCYGWGGY	20	1-33	4		QQYDNLLT	8
ne_p326_d0 κ20	4-30	3-10	2	4		DVVVYYGSGSYPGY	14	1-39	4		QQSYSTPSSS	10	-		-
ne_p326_d0 κ21#	3-49	3-3	1	6		DHSVGRFLEWLLNGMDV	17	2-28	2		MQALQTPRT	9
ne_p326_d0 κ22	4-30	/	/	4		SDSAGGFDY	9	1-8	1		QQYYSYPWT	9	-		-
ne_p326_d0 κ25	3-30	3-22	2	4		DSHYYDSSGYYDY	13	4-1	1		QQYYSTPWT	9	-		-
ne_p326_d0 κ28	1-69	2-2	2	4		GGSSWYAPFDY	11	4-1	3		QQYYSTPFT	9
ne_p326_d0 κ30#	3-15	2-15	3	4		DPNIVVVVAAAPGY	14	1-17	2		LQHNSYPYT	9
ne_p326_d0 κ33	4-61	3-22	2	2		KSSYYDSSGYSFWYFDL	17	1-16	3		QQYNSYPPT	9	-		-
ne_p326_d0 κ39	5-10	5-18	3	6		LSLGLKDTAMVLGYYYGMDV	20	3-20	2		QQYGSSPPMYT	11	-		-
ne_p326_d0 κ40#	3-21	3-22	2	6		DNTGQAAYYDSSGIYYYYGMDV	22	1-39	4		QQSYSTPLT	9
ne_p326_d0 κ42	4-34	3-22	2	4		GLAYDSSGYYYSPFDY	16	2-28	1		MQALQTPKT	9	-		-
ne_p326_d0 κ43	3-15	3-16	3	4		DVMITFGDDPIDY	13	3-15	4		QQYNNWPPRLT	11	-		-
ne_p326_d0 κ44#	1-18	3-3	3	6		ASLSGVVITPYYYYYGMDV	19	2-28	3		MQALQTPLFT	10
ne_p326_d0 κ46	4-31	5-24	2	6		WGRDGYNRAGGMDV	14	3-15	1		QQYNNWPPWT	10	+		C
ne_p326_d0 κ47#	3-30	2-8	2	4		GLGYCTNGVCSNLEYYFDY	19	3-20	2		QQYGSSSYT	9
	VH	D	RF	JH	JH	CDR3(aa)	Length	Vl	Jl	CDR3DNA	CDR3(aa)	Length	Poly	HEp-2	Staining
ne_p326_d0 λ05	4-34	5-18	2	5		GSGYSYGSGNWFDP	14	2-14	2		SSYTSSSTHVV	11	-		-
ne_p326_d0 λ09#	1-18	3-9	2	4		AGHYDILTGLKPVD	14	2-23	3		CSYAGSSTLWV	11
ne_p326_d0 λ13#	1-2	/	/	4		GTALVDY	7	1-44	3		AAWDDSLNGPV	11
ne_p326_d0 λ23	3-23	6-13	3	5		DLPPLIAAAATVGP	14	1-47	2		AAWDDSLSGVV	11	-		C
ne_p326_d0 λ27#	4-34	2-2	2	5		LFAHCSSTSCQTGWWFDP	18	7-43	2		LLYGGAQGV	9
ne_p326_d0 λ28#						see kappa		7-43	2		LLYGGAQGV	9
ne_p326_d0 λ32#	3-30	5-12	2	6		DMWLEESGYYNLYYYYYGMDV	21	2-23	2		CSYAGSSPHVV	11
ne_p326_d0 λ35#	4-59	3-9	2	6		DRPHYDILTDDYYGMDV	17	2-14	3		SSYTSSSTWV	10
ne_p326_d0 λ42#						see kappa		2-23	3		CSYAGSRV	8					0	0		0	0	0
ne_p326_d0 H02	4-34	3-22	2	6		LASHDSSGPKYYYYGMDV	18										2	0		0	1	1
ne_p326_d0 H03	3-7	3-3	2	4		GNDFWSGHDY	10
ne_p326_d0 H10	4-59	6-19	2	5		EHSSGWYSRWFDP	13										1	1		1	1	0
ne_p326_d0 H11	1-46	3-3	2	4		DSDNAARYYDFWSGYPPSDY	20				-
ne_p326_d0 H12	4-30	3-10	2	4		DQFWYYGSGSPY	12										1	0		0	0	0
ne_p326_d0 H19	3-30	6-19	3	3		DTGIAVAEPPPSYAFDI	17										2	1		0	0	0
ne_p326_d0 H26	3-30	6-6	2	6		DLYSSSLPLDYYYYYGMDV	19
ne_p326_d0 H31	3-23	6-19	2	4		DEGGWKPGSPPPR	13
ne_p326_d0 H34	3-64	3-3	2	4		AGKYYDFWSGYPDIPYFDY	19
ne_p326_d0 H37	3-30	3-10	2	6		GSGSYNYYYGMDV	13
ne_p326_d0 H36	3-30	3-3	1	3		DWSPGRFLEWLPSTPPAFDI	20
ne_p326_d0 H38	4-31	3-22	2	3		WKGKYYDSSGSRAFDI	16
ne_p326_d0 H41	3-64D	6-25	3	4		DHRPPVAAEEPGDY	14										2	2		1	1	0
ne_p326_d0 H45	3-64	6-19	2	2		DYSRVGSGWYWYFDL	15
ne_p326_d0 H48	4-34	6-13	2	2		GTVPDPLLETRKYSSSWRYFDL	22
ne_p326_d0 κ18								3-20	1		QQYGSSPWT	9
ne_p326_d0 λ24								2-8	2		SSYAGSNVV	9
RF, reading frame: # antibody failed to be expressed
- non reactive; +, reactive
A, actin staining; C, diffuse cytoplasmic staining; F, cytoplasmic fibres; G, Golgi staining; M, mitochondria staining; MS, mitotic spindle staining; N,

## Sheet: p326-D0-MN
Repertoire and reactivity of antibodies from CPI treated patient 326 - d0 - mature naive B cells
Ig	HEAVY							LIGHT					REACTIVITY				Neg			Pos
	VH	D	RF	JH	JH	CDR3(aa)	Length	Vk	Jk	CDR3DNA	CDR3(aa)	Length	Poly	HEp-2	Staining
mn_p326_d0 κ01	3-48	1-26	3	6		DPFLGAHYGMDV	12	1-33	1		QQYDNLPRT	9	-	+	-
mn_p326_d0 κ06	5-10	/	/	6		HATTTDGMDV	10	3-20	1		QQYGSSQWT	9	-	-	-
mn_p326_d0 κ08	1-2	/	/	4		DLELKGLD	8	1-5	1		QQYNSYWT	8	-	-	-
mn_p326_d0 κ09	3-30	2-21	3	4		EGGNIVVVTAALDY	14	1-33	3		QQYDNLQFT	9	-	-	-
mn_p326_d0 κ10#	7-4	4-17	2	6		DGYGDYVVQKGYYYYYGMDV	20	3-20	2		QQYGSSPRT	9
mn_p326_d0 κ11	4-61	6-6	2	4		GVLYSSSFKHFDY	13	3-15	3		QQYNNWPPFT	10	-	-	-
mn_p326_d0 κ20	3-64D	3-9	1	4		AGGTVLRYFDWEVDY	15	2-30	2		MQGTHWPPNT	10	-	-	-
mn_p326_d0 κ22	3-23	2-2	2	4	ADDPLYCSSTSCIDTNFDY	DPLYCSSTSCIDTNFDY	1R	1-17	2		LQHNSYPHT	9	-	-	-
mn_p326_d0 κ23#	1-69	6-19	3	6		PGWGAVAGIYYYGMDV	16	1-8	1		QQYYSYPWT	9
mn_p326_d0 κ24#	1-3	4-17	3	4		GPPGALATVIYY	12	4-1	3		QQYYSTPLT	9
mn_p326_d0 κ27	3-23	5-18	2	4		DRWQSYDRVY	10	1-6	1		LQDYNYPWT	9	-	-	-
mn_p326_d0 κ28#	3-7	3-10	2	3		VALYYGSAILTAVAFDI	17	1-9	4		QQLNSYPLT	9
mn_p326_d0 κ33	3-23	3-10	2	4		DKDYYGSGSYSHY	13	3-11	1		QQRSNWPPWT	10	-	-	-
mn_p326_d0 κ35	3-15	/	/	6		VGRQYYYYGMDV	12	2-28	4		MQALQTPPT	9	-	-	C
mn_p326_d0 κ38#	4-31	6-13	2	4		APGHEEWGDSSSWYTPDY	18	1-17	1		LQHNSYPPT	9
mn_p326_d0 κ41#	3-23	5-18	1	4		DFSKGRIPRLWITYYFDY	18	3D-20	4		QQYGSSPLT	9
mn_p326_d0 κ47#	3-30	2-15	2	4		EYCSGGSCEAPDY	13	1-33	4		QQYDNLSLT	9
mn_p326_d0 κ48	3-23	3-10	1	3		ARLWFGSQSAGQDAFDI	17	1-39	4		QQSYSTPLT	9	-	-	F
	VH	D	RF	JH	JH	CDR3(aa)	Length	Vl	Jl	CDR3DNA	CDR3(aa)	Length	Poly	HEp-2	Staining
mn_p326_d0 λ03#	4-4	6-19	2	5		VIVRRGWSSRINWFDP	16	3-21	2		QVWDSSEGGV	10
mn_p326_d0 λ05	3-7	1-26	1	4		EWELSYFDY	9	3-25	3		QSADSSGTYWV	11	-	-	-
mn_p326_d0 λ21	3-15	2-15	2	6		DPRGYCSGGSCKRHYYYYYSMDV	23	2-14	1		SSYTSSSTLV	10	+	-	C
mn_p326_d0 λ29#	3-23	2-2	2	4		ADDPLYCSSTSCIDTNFDY	19	2-11	2		CSYAGSYTWV	10
mn_p326_d0 λ31	1-69	4-17	2	4		DLADDYGDPGSDY	13	3-1	2		QAWDSSTVMV	10	-	-	-
mn_p326_d0 λ43	4-59	4-17	3	5		GHMTTVTMDWFDP	13	3-21	2		QVWDSSSDRVV	11	-	+	-
mn_p326_d0 λ45#	1-2	3-16	2	4		DFSEFGVWGSYRTNFDY	17	2-14	2		SSYASSSLVV	10
mn_p326_d0 H02	3-23	4-23	2	3		EGYYGGNLDAFDI	13
mn_p326_d0 H04	3-33	3-3	2	6		DFWSGYYIHYGMDV	14
mn_p326_d0 H07	3-33	2-2	3	4		GIGDIVVVPAATLDY	15
mn_p326_d0 H12	5-51	3-22	2	6		HRDDSSANTTPRYYYGMDV	19
mn_p326_d0 H29	1-46	4-17	2	4		GPLYGDYVRLDY	12
mn_p326_d0 H34	3-30	3-22	2	4		DPTYHTYYYDSNPLGY	16
mn_p326_d0 H39	1-18	6-19	2	3		DRYSSGSDAFDI	12
mn_p326_d0 H42	3-73	5-18	2	6		RGYSYGYNNGYYYYGMDV	18
mn_p326_d0 κ18								2-28	4		MQALQTPLT	9
mn_p326_d0 κ30								1D-8	1		QQYYSFPRT	9
mn_p326_d0 κ40								1-39	4		QQSYSTPLT	9
mn_p326_d0 κ44								3-15	2		QQYNNWPPYT	10
RF, reading frame: # antibody failed to be expressed
- non reactive; +, reactive
A, actin staining; C, diffuse cytoplasmic staining; F, cytoplasmic fibres; G, Golgi staining; M, mitochondria staining; MS, mitotic spindle staining; N,

[truncated: 26 more sheets: p326-6W-NE, p326-6W-MN, p326-7M-MN, p196-D0-NE, p196-D0-MN, p196-6w-NE, p196-6w-MN, p196-7m-MN, anti-CTLA-4 before, anti-CTLA-4 after, anti-PD-1 no autoimmunity #1 NE, anti-PD-1 no autoimmunity #1 MN, anti-PD-1 no autoimmunity #2 NE, anti-PD-1 no autoimmunity #2 MN, Anti-CTLA-4 #1 NE, Anti-CTLA-4 #1 MN, Anti-CTLA-4 #2 NE , Anti-CTLA-4 #2 MN , Anti-CTLA-4 #3 NE , Anti-CTLA-4 #3 MN …]
