# Supplementary material for: CTLA-4 blockade shifts the B cell repertoire toward autoimmunity
Source: J Clin Invest. 2025 Sep 30;135(22):e189074. doi: 10.1172/JCI189074 (PMC12618075; doi:10.1172/JCI189074)
Supplement: Supporting data values [file jci-135-189074-s145.xlsx]

## Sheet: Main figure 1
Panel A
Before Tx
p145 dsDNA	Dilution	K14B	K31B	K35A	K38B	K44A	L31B	L36A	L38B	ED38
	1	0.17	0	0.039	0.022	0.866	0.099	0.034	0.354	4
	0.25	0.119	0	0	0	0.751	0.002	0.175	0.377	3.174
	0.0625	0.018	0	0	0	0.318	0.091	0.015	0.272	1.25
	0.015625	0	0	0	0	0.066	0	0	0.051	0.273
p145 INS	Dilution	K14B	K31B	K35A	K38B	K44A	L31B	L36A	L38B	ED38
	1	0.197	0	0.077	0.023	1.654	0.16	0.02	0.299	4
	0.25	0.127	0	0	0	0.932	0.018	0.195	0.335	3.311
	0.0625	0.011	0	0	0	0.281	0	0.012	0	1.315
	0.015625	0	0	0	0	0.115	0	0	0	0.246
p145 LPS	Dilution	K14B	K31B	K35A	K38B	K44A	L31B	L36A	L38B	ED38
	1	0.203	0	0.089	0	1.434	0.001	0.015	0.207	4
	0.25	0.115	0	0	0	0.52	0	0.029	0.116	2.977
	0.0625	0	0	0	0	0.172	0	0	0	1.068
	0.015625	0	0	0	0	0	0	0	0	0.194
p196 dsDNA	Dilution	K8A	K11B	K12A	K13A	K14B	K15B	K17B	K29B	L20B	L22A	K23A	K24A	ED38
	1	0.159	0.085	0.066	0.549	0.884	0.109	0.199	0.055	0.446	0.124	0.225	0.097	4
	0.25	0.111	0	0.115	0.443	0.283	0	0.227	0.061	0.327	0	0	0	2.513
	0.0625	0.177	0	0	0.115	0	0	0.105	0.042	0.12	0	0	0	0.661
	0.015625	0	0	0	0	0	0	0	0	0	0	0	0	0
p196 INS	Dilution	K8A	K11B	K12A	K13A	K14B	K15B	K17B	K29B	L20B	L22A	K23A	K24A	ED38
	1	0.21	0.089	0.136	0.605	0.948	0.067	0.202	0.014	0.395	0.124	0.225	0.04	4
	0.25	0.162	0	0.04	0.51	0.278	0	0.252	0.005	0.299	0	0	0	2.411
	0.0625	0.211	0	0	0.104	0	0	0.037	0	0.16	0	0	0	0.886
	0.015625	0	0	0	0	0	0	0	0	0	0	0	0	0.232
p196 LPS	Dilution	K8A	K11B	K12A	K13A	K14B	K15B	K17B	K29B	L20B	L22A	K23A	K24A	ED38
	1	0.209	0.115	0.073	0.571	1.033	0.098	0.189	0	0.165	0.101	0.502	0.132	4
	0.25	0.115	0	0.001	0.34	0.361	0	0.181	0	0.371	0	0.105	0.062	2.533
	0.0625	0.111	0	0	0.035	0.088	0	0.082	0.028	0.116	0	0.021	0.014	0.876
	0.015625	0	0	0	0	0	0	0.011	0	0	0	0	0	0.158
p326 dsDNA	Dilution	K7A	K14A	K15A	K20A	K22B	K25A	K33A	K39A	K42B	K43B	K46A	L5A	L23A	ED38
	1	0.204	0.397	0	0.284	0.617	0	0.498	0.121	0.512	0.039	2.643	0.26	0.026	3.695
	0.25	0.167	0	0	0.215	0.03	0	0.431	0	0.409	0.109	1.586	0.014	0.054	2.233
	0.0625	0.147	0	0	0.188	0	0.062	0.245	0	0.38	0.073	0.411	0	0.056	0.735
	0.015625	0	0	0	0	0	0	0	0	0.037	0	0	0	0	0.207
p326 INS	Dilution	K7A	K14A	K15A	K20A	K22B	K25A	K33A	K39A	K42B	K43B	K46A	L5A	L23A	ED38
	1	0.135	0.315	0	0.375	0.553	0	0.399	0.19	0.312	0.021	2.586	0.177	0	3.224
	0.25	0.038	0.042	0	0.072	0.084	0	0.235	0.062	0.325	0.004	1.251	0.096	0.01	1.959
	0.0625	0.095	0	0	0.032	0	0	0.224	0	0.188	0.011	0.197	0.005	0.176	0.704
	0.015625	0	0	0	0	0	0	0	0	0	0	0	0	0	0.173
p326 LPS	Dilution	K7A	K14A	K15A	K20A	K22B	K25A	K33A	K39A	K42B	K43B	K46A	L5A	L23A	ED38
	1	0.044	0.286	0	0.267	0.594	0	0.453	0.105	0.182	0.071	2.954	0.097	0	3.669
	0.25	0.047	0	0	0.071	0.079	0	0.285	0.034	0.153	0	1.87	0	0	2.205
	0.0625	0.121	0	0	0.023	0	0	0.133	0	0.151	0	0.474	0	0	0.828
	0.015625	0	0	0	0	0	0	0	0	0	0	0	0	0	0.18
anti-CTLA-4 + anti-PD-1
p145 dsDNA	Dilution	K7B	K9A	K15A	K19A	K20B	K22A	K24A	K32A	K33A	K38B	K39B	K40A	K41A	K48A	L3A	L23A	L46A	ED38
	1	0.317	0.91	0.582	0.105	0.221	0.13	0.177	0	0	0.057	1.185	0.34	0.036	0.155	0.028	0.144	0.455	4
	0.25	0.11	0.679	0.116	0	0.077	0.249	0.016	0	0	0	0.394	0.18	0	0.12	0.007	0.006	0.304	2.946
	0.0625	0.003	0.132	0.008	0	0	0.025	0	0	0	0	0.047	0.057	0	0.028	0	0	0.093	1.387
	0.015625	0	0.008	0	0	0	0	0	0	0	0	0	0	0	0	0	0	0	0.311
p145 INS	Dilution	K7B	K9A	K15A	K19A	K20B	K22A	K24A	K32A	K33A	K38B	K39B	K40A	K41A	K48A	L3A	L23A	L46A	ED38
	1	0.267	0.987	0.805	0.109	0.189	0.183	0.165	0	0	0.051	1.258	0.291	0.017	0.166	0.028	0.144	0.455	4
	0.25	0.109	0.777	0.187	0	0.085	0.274	0.038	0	0	0	0.36	0.182	0	0.146	0.007	0.006	0.304	3.143
	0.0625	0.005	0.244	0.006	0	0	0.022	0	0	0	0	0.01	0.013	0	0.058	0	0	0.093	1.451
	0.015625	0	0	0	0	0	0	0	0	0	0	0	0	0	0	0	0	0	0.364
p145 LPS	Dilution	K7B	K9A	K15A	K19A	K20B	K22A	K24A	K32A	K33A	K38B	K39B	K40A	K41A	K48A	L3A	L23A	L46A
	1	0.271	1.036	0.564	0.079	0.142	0.089	0.12	0	0	0.04	1.281	0.367	0.036	0.132	0.039	0.18	0.409
	0.25	0.154	0.712	0.105	0	0.008	0.107	0.006	0	0	0	0.4	0.11	0	0.156	0.015	0.006	0.314
	0.0625	0	0.118	0	0	0	0.023	0	0	0	0	0.041	0.037	0	0	0	0	0.117
	0.015625	0	0	0	0	0	0	0	0	0	0	0	0	0	0	0	0	0
p196 dsDNA	Dilution	K12A	K15B	K17A	K20B	K30B	K37A	K41A	K42A	K43A	K83B	K67A	K70B	ED38
	1	0.277	0.465	0.637	0.31	0.063	0.05	0.055	0.048	0.037	0.181	0	0.037	3.346
	0.25	0.043	0.086	0.207	0.087	0	0.02	0.013	0.031	0.005	0.113	0	0.005	1.666
	0.0625	0.012	0	0.075	0	0	0.013	0.01	0.034	0.005	0.037	0	0	0.547
	0.015625	0	0	0	0	0	0.002	0.001	0	0	0.012	0	0	0.088
p196 INS	Dilution	K12A	K15B	K17A	K20B	K30B	K37A	K41A	K42A	K43B	K83B	K67A	K70B	ED38
	1	0.315	0.636	0.768	0.463	0.115	0.084	0.227	0.162	0.128	0.424	0	0.134	3.783
	0.25	0.242	0.231	0.396	0.31	0.139	0.047	0.016	0.103	0.029	0.107	0	0.058	2.175
	0.0625	0.088	0.024	0.072	0.236	0.148	0	0.052	0.041	0	0.039	0	0	0.764
	0.015625	0	0	0	0.092	0.106	0	0	0	0	0	0	0	0.129
p196 LPS	Dilution	K12A	K15B	K17A	K20B	K30B	K37A	K41A	K42A	K43B	K83B	K67A	K70B	ED38
	1	0.321	0.41	0.632	0.328	0.048	0.045	0.085	0.023	0.011	0.459	0	0.07	3.478
	0.25	0.285	0.326	0.376	0.285	0.06	0	0.008	0.015	0	0.16	0	0	2.227
	0.0625	0.068	0.074	0.197	0.113	0.015	0	0	0.045	0	0.036	0	0	0.526
	0.015625	0	0	0	0	0	0	0	0	0	0.059	0	0	0.116
p326 dsDNA	Dilution	K1B	K5A	K12B	K17B	K20B	K21A	K22A	K23A	K24B	K27B	K28A	K30A	K34B	K35B	K36A	K39A	K42B	K44A	L10B	L31A	L46B	ED38
	1	0	1.591	0.358	0.492	0	0.349	0.501	0.247	0	0.046	0.046	0	0	0.191	1.24	0.318	0.323	1.168	0.189	0	0.088	4
	0.25	0	0.455	0.43	0.319	0	0	0.051	0.122	0	0	0	0	0	0	1.462	0	0.032	0.524	0.09	0	0	2.673
	0.0625	0	0.065	0.064	0.388	0	0	0	0	0	0	0.026	0.065	0	0	0.763	0.089	0	0.064	0.061	0	0	0.714
	0.015625	0	0	0	0	0	0	0	0	0	0	0	0	0	0	0.09	0	0	0	0	0	0	0.058
p326 INS	Dilution	K1B	K5A	K12B	K17B	K20B	K21A	K22A	K23A	K24B	K27B	K28A	K30A	K34B	K35B	K36A	K39A	K42B	K44A	L10B	L31A	L46B	ED38
	1	0	1.353	0.036	0.385	0	0.224	0.542	0.196	0	0	0	0	0	0.142	0.961	0	0.171	0.92	0.266	0	0	4
	0.25	0.005	0.135	0	0.069	0	0	0	0	0	0	0	0	0	0	1.312	0	0	0.164	0.206	0	0	2.66
	0.0625	0	0	0.02	0.136	0	0	0	0	0	0	0	0.009	0	0.048	0.707	0.076	0	0.209	0.008	0	0	0.892
	0.015625	0	0	0	0	0	0	0	0	0	0	0	0	0	0	0.11	0	0	0	0	0	0	0.032
p326 LPS	Dilution	K1B	K5A	K12B	K17B	K20B	K21A	K22A	K23A	K24B	K27B	K28A	K30A	K34B	K35B	K36A	K39A	K42B	K44A	L10B	L31A	L46B	ED38
	1	0	1.535	0.202	0.503	0	0.263	0.418	0.394	0.029	0.022	0.089	0	0	0.247	1.928	0.173	0.366	1.453	0.253	0	0.111	4
	0.25	0	0.49	0.14	0.455	0	0.033	0.231	0.019	0	0.02	0.032	0.035	0	0.062	1.575	0.104	0.064	0.655	0.164	0	0.085	3.05
	0.0625	0	0.119	0.039	0.099	0	0	0.038	0	0	0	0	0.023	0	0.041	0.527	0.003	0	0.106	0.028	0.022	0	1.156
	0.015625	0	0	0	0	0	0	0	0	0	0	0	0	0	0	0.055	0	0	0	0	0	0	0.257
Panel B	Patient name	Healthy donors	Before Tx	anti-CTLA-4 + anti-PD-1
	HD02	7.1
	HD01	7.7
	HD03	8.3
	HD08	5.3
	HD09	5
	HD10	5.3
	HD15	5.3
	HD11	11.1
	HD27	5
	HD28	11.5
	HD29	9.1
	HD30	6.25
	HDY541	5.9
	P-145		12.5	11.8
	P-134		N/A	N/A
	P-326		7.7	14.3
	P-196		8.3	8.3
Panel C	Patient name	Healthy donors	Before Tx	anti-CTLA-4 + anti-PD-1
	HD02	4
	HD01	0
	HD03	0
	HD08	0
	HD09	0
	HD10	5.6
	HD15	0
	HD11	0
	HD27	0
	HD28	0
	HD29	0
	HD30	0
	HDY541	0
	P-145		0	0
	P-134		N/A	N/A
	P-326		0	4.8
	P-196		0	0

## Sheet: Main figure 2
Panel B
Before Treatment	Dilution	K51	K61	K64	K74	K79	K88	K89	K94	L49	L52	L55	L70	L79	L92	L95	L96
	25	0.502	0.703	0	0.305	0.161	0.103	0.173	0.362	0.505	0.166	0.054	0.13	0.75	0.49	0.38	0.451
	6.25	0.232	0.194	0.094	0.131	0.182	0.149	0.097	0.204	0.177	0.155	0.105	0.134	0.36	0.327	0.229	0.222
	1.5625	0.115	0.142	0.091	0.101	0.045	0.052	0.083	0.047	0.059	0.134	0.071	0.097	0.302	0.252	0.115	0.167
	0.390625	0.052	0.003	0.007	0	0	0	0.003	0	0	0	0	0.051	0.064	0.033	0.066	0.055
anti-CTLA-4 +anti-PD-1	Dilution	K7	K8	K16	K17	K19	K20	K24	K33	K36A	K36B	K43	K47	L1	L13	L18	L26	L29	L31	L37	L42	L45A	L45B	0	ED38
	25	1.17	0.666	1.565	0.239	0.85	0.848	0.271	0.754	1.18	0.759	0.426	1.22	0.125	0.943	0.204	0.387	0.893	0	1.987	1.965	1.024	1.882	0	3.384
	6.25	0.364	0.187	0.637	0	0.314	0.147	0	0.195	0.275	0.253	0.005	0.381	0	0.112	0	0.068	0.151	0	0.753	0.233	0.074	0.276	0	2.387
	1.5625	0.001	0	0.096	0	0	0	0	0	0	0	0	0	0	0	0	0	0	0	0.076	0	0	0.09	0	1.512
	0.390625	0	0	0	0	0	0	0	0	0	0	0	0	0	0	0	0	0	0	0	0	0	0	0	0.587
anti-PD-1	Dilution	K7	K8	K9	K15	K18	K19	K21	K28	K29	K37	K41	K43	K45	K46	K48	L13	L14	L16	L25	ED38
	25	1.41	0.47	1.717	0.292	0.281	0.433	0.337	0.147	0.079	0.245	0.056	0.236	0.097	0.469	0.64	0.053	0.323	0.124	1.003	3.693
	6.25	0.689	0.175	0.7	0.444	0.099	0.329	0.162	0.051	0.076	0.081	0.047	0.177	0.064	0.288	0.481	0.027	0.188	0.02	0.594	3.01
	1.5625	0.176	0.037	0.41	0.16	0.053	0.052	0.031	0.021	0	0.033	0	0.055	0.002	0.112	0.199	0.015	0.147	0.029	0.05	1.56
	0.390625	0.043	0.004	0.225	0.03	0	0.013	0	0.005	0	0	0	0.001	0	0.029	0.036	0.011	0	0	0	0.566
Panel C	Patient name	Healthy donors	Before Tx	anti-CTLA-4 + anti-PD-1	anti-PD-1
	HD02	16.7
	HD01	22.8
	HD03	17.6
	HD08	23
	HD09	19.4
	HD10	17.4
	HD15	26.3
	HD11	18.2
	HD27	16
	HD28	22.7
	HD29	20
	HD30	21.05
	HDY541	26.7
	P-145		12.5	65	21
	P-134		20	35.7	20
	P-326		12.5	26.7	21
	P-196		16.7	44.4	14.3
	For multiple comparison of before treatment, anti-CTLA-4 + anti-PD-1 treatment and anti-PD-1 treatment, two-way ANOVA was used; p value= 0.0175
	Healthy donors / anti-CTLA-4 + anti-PD-1 p value= 0.0002
	Before Treatment / anti-CTLA-4 + anti-PD-1 p value= 0.0240
	anti-CTLA-4 + anti-PD-1/ anti-PD-1 p value= 0.0392
Panel D
Before Treatment
dsDNA	Dilution	L92B	L95A	L96B	K51A	K61B	K64B	K74B	K79B	K88A	K89A	K94B	L49	L52A	L55B	L70A	L79B	ED38
	1	0.185	0.066	0.062	0.745	0.054	0.124	0.272	0.091	0.339	0.07	0.169	0.121	0.027	0.016	0.049	0.203	4
	0.25	0.082	0.027	0.017	0.541	0.046	0.141	0.125	0.008	0.11	0.115	0.145	0.038	0.001	0.01	0.07	0.379	2.136
	0.0625	0.045	0.009	0.002	0.193	0.039	0.039	0.014	0	0	0.001	0.037	0.141	0.016	0	0.006	0.113	0.52
	0.015625	0.004	0	0	0.016	0	0	0	0	0	0	0	0.015	0	0	0	0.01	0.197
INS	Dilution	L92B	L95A	L96B	K51A	K61B	K64B	K74B	K79B	K88A	K89A	K94B	L49	L52A	L55B	L70A	L79B	ED38
	1	0.264	0.057	0.03	0.895	0.057	0.134	0.359	0.07	0.397	0.041	0.189	0.076	0	0	0.021	0.437	4
	0.25	0.196	0	0	0.591	0.068	0.079	0.106	0	0.113	0.027	0.028	0.054	0	0	0.075	0.617	2.411
	0.0625	0.086	0	0	0.226	0.041	0	0	0	0	0	0.01	0.058	0	0	0.006	0.404	0.886
	0.015625	0.022	0	0	0	0	0	0	0	0	0	0	0	0	0	0	0	0.232
LPS	Dilution	L92B	L95A	L96B	K51A	K61B	K64B	K74B	K79B	K88A	K89A	K94B	L49	L52A	L55B	L70A	L79B	ED38
	1	0.222	0.042	0.043	0.722	0.074	0.144	0.282	0.096	0.435	0.075	0.166	0.106	0.013	0.013	0.054	0.354	4
	0.25	0.082	0.015	0	0.532	0.018	0.128	0.103	0	0.116	0.076	0.118	0.059	0	0	0.097	0.438	3.206
	0.0625	0.039	0	0	0.104	0.002	0.058	0.003	0	0	0	0	0.023	0	0	0.01	0.228	0.923
	0.015625	0	0	0	0	0	0	0	0	0	0	0	0	0	0	0	0.002	0.286
anti-CTLA-4 + anti-PD-1
dsDNA	Dilution	K07B	K08 A	K16AB	K17B	K19B	K20B	K24 A	K33 A	K36 B	K43 B	K47 B	L01 A	L13 B	L18 A	L26B	L29B	L31B	L37A	L42A	L45B	ED38
	1	2.666	1.034	4	0.223	1.07	0.321	0.098	0.48	0.582	0.217	0.086	0.021	0.258	0.109	0.056	0.525	0.201	1.067	1.049	0.822	4
	0.25	1.505	0.761	3.221	0.056	0.31	0.05	0.02	0.428	0.229	0.1	0.004	0.058	0.075	0.138	0.037	0.236	0.063	0.455	0.8	0.667	2.946
	0.0625	0.43	0.25	0.828	0	0.063	0	0	0.249	0.115	0.043	0	0.007	0	0.016	0.019	0.243	0.005	0.124	0.223	0.322	1.387
	0.015625	0.12	0.018	0.265	0	0	0	0	0.068	0.026	0	0	0	0	0	0	0.034	0.004	0.001	0.032	0.066	0.311
INS	Dilution	K07B	K08 A	K16A	K17B	K19B	K20B	K24 A	K33 A	K36 B	K43 B	K47 B	L01 A	L13 B	L18 A	L26B	L29B	L31B	L37A	L42A	L45B	ED38
	1	2.419	0.906	4	0.228	1.349	0.288	0.05	0.568	0.607	0.202	0.034	0.018	0.362	0.147	0	0.295	0.143	0.866	1.267	0.526	4
	0.25	1.842	0.596	3.226	0.06	0.497	0.111	0.018	0.537	0.181	0.099	0	0	0.073	0.068	0	0.275	0.03	0.274	0.965	0.545	3.143
	0.0625	0.873	0.202	0.945	0	0.114	0	0	0.229	0.004	0.029	0	0	0	0.011	0.007	0.326	0	0.178	0.281	0.406	1.451
	0.015625	0.094	0	0.149	0	0	0	0	0.021	0	0	0	0	0	0	0.239	0.316	0.243	0.249	0.241	0.302	0.364
LPS	Dilution	K07B	K08 A	K16AB	K17B	K19B	K20B	K24 A	K33 A	K36 B	K43 B	K47 B	L01 A	L13 B	L18 A	L26B	L29A	L31B	L37A	L42A	L45B	ED38
	1	1.88	0.656	4	0.202	1.17	0.364	0.1	0.377	0.433	0.228	0.102	0.038	0.238	0.084	0.017	0.189	0.188	0.573	1.087	0.646	4
	0.25	1.001	0.483	2.578	0.045	0.251	0.041	0.023	0.358	0.129	0.068	0	0	0.045	0.066	0.009	0.07	0.045	0.339	0.502	0.413	3.171
	0.0625	0.224	0.11	0.688	0	0.025	0	0	0.149	0.037	0.009	0	0	0	0	0	0	0	0.115	0.149	0.287	1.319
	0.015625	0.039	0	0.099	0	0	0	0	0.041	0.001	0	0	0	0	0	0	0	0	0.006	0.024	0.044	0.327
anti-PD-1
dsDNA	Dilution	K7A	K8B	K9A	K15B	K18A	K19B	K21B	K28B	K29A	K37A	K41A	K43B	K45A	K46A	K48B	L7A	L8B	L9A	L13B	L14A	L16A	L25B	L29B	ED38
	1	0.285	0.359	0.333	0.817	0.245	0.72	0.414	0.413	0.234	0.217	0.024	0.098	0.093	0.462	0.525	0.269	0.438	0.232	0.282	0.376	0.069	0.178	0.097	3.848
	0.25	0.237	0.124	0.218	0.897	0.12	0.603	0.335	0.187	0.119	0.192	0	0.047	0.101	0.327	0.466	0.273	0.218	0.084	0.126	0.135	0.034	0.238	0.046	2.445
	0.0625	0.201	0.142	0.216	0.807	0.093	0.478	0.2	0.039	0.057	0.049	0	0	0.132	0.144	0.309	0.189	0.115	0.104	0.066	0.124	0	0.184	0.032	0.75
	0.015625	0.024	0.001	0.055	0.251	0	0.077	0.09	0	0	0	0	0	0	0	0	0	0	0.002	0	0	0	0.025	0	0.18
INS	Dilution	K7A	K8B	K9A	K15B	K18A	K19B	K21B	K28B	K29A	K37A	K41A	K43B	K45A	K46A	K48B	L7A	L8B	L9A	L13B	L14A	L16A	L25B	L29B	ED38
	1	0.322	0.271	0.149	0.784	0.196	0.808	0.244	0.386	0.17	0.081	0	0.397	0.18	0.369	0.453	0.264	0.406	0.178	0.253	0.274	0.062	0.102	0.083	4
	0.25	0.205	0.064	0.06	0.866	0.06	0.543	0.311	0.129	0.05	0.044	0	0.113	0.116	0.346	0.446	0.28	0.224	0.099	0.093	0.152	0	0.164	0.082	2.95
	0.0625	0.09	0.052	0.014	0.595	0.092	0.373	0.156	0	0	0	0	0	0	0.213	0.27	0.177	0.082	0.1	0.007	0.107	0	0.215	0.03	1.052
	0.015625	0	0	0	0.208	0	0.146	0.023	0	0	0	0	0	0	0	0.02	0	0	0	0	0	0	0.038	0	0.178
LPS	Dilution	K7A	K8B	K9A	K15B	K18A	K19B	K21B	K28B	K29A	K37A	K41A	K43B	K45A	K46A	K48B	L7A	L8B	L9A	L13B	L14A	L16A	L25B	L29B	ED38
	1	0.168	0.243	0.153	0.455	0.149	0.648	0.248	0.315	0.107	0.082	0	0.025	0.04	0.193	0.224	0.041	0.27	0.035	0.149	0.09	0.045	0.086	0	4
	0.25	0.035	0.031	0.037	0.436	0.077	0.511	0.18	0.075	0.019	0.087	0	0	0	0.124	0.189	0	0.046	0	0.01	0.012	0	0.005	0	2.562
	0.0625	0.032	0	0	0.301	0	0.203	0.235	0	0	0.014	0	0	0	0.015	0.076	0	0	0	0	0	0	0	0	0.595
	0.015625	0	0	0	0.018	0	0	0.007	0	0	0	0	0	0	0	0	0	0	0	0	0	0	0	0.014	0.131
Panel E	Patient name	Healthy donors	Before Tx	anti-CTLA-4 + anti-PD-1	anti-PD-1
	HD02	8.3
	HD01	3.5
	HD03	8.3
	HD08	9.7
	HD09	6.7
	HD10	8.7
	HD15	10.5
	HD11	13.6
	HD27	9
	HD28	9.1
	HD29	5
	HD30	10.53
	HDY541	6.2
	P-145		6.25	30	10.5
	P-134		10	42.9	15
	P-326		6.3	40	15.8
	P-196		8.3	33.3	14.3
	For multiple comparison of before treatment, anti-CTLA-4 + anti-PD-1 treatment and anti-PD-1 treatment, two-way ANOVA was used; p value < 0.0001
	Healthy donors / anti-CTLA-4 + anti-PD-1 p value= <0.0001
	Before Treatment / anti-CTLA-4 + anti-PD-1 p value= 0.0006
	anti-CTLA-4 + anti-PD-1/ anti-PD-1 p value= 0.0003
Panel F	Patient name	Healthy donors	Before Tx	anti-CTLA-4 + anti-PD-1	anti-PD-1
	HD02	2.9
	HD01	6.7
	HD03	3.2
	HD08	4.35
	HD09	5.3
	HD10	0
	HD15	4
	HD11	0
	HD27	0
	P-145		0	20	0
	P-134		5	7.7	4.5
	P-326		0	13.3	0
	P-196		0	0	0

## Sheet: Main figure 3
P134
	Before Tx																		anti-CTLA-4 + anti-PD-1														anti-PD-1
	k11	k27	k30	k40	k42	k44	k45	k53	k66	k81	k85	k86	k87	L13	p134 d0 L43	L47	L68	L89	k15	k18	k25	k27	k31	k44	k47	L04	L10	L20	L21	L32	L38	L46	k27	k28	k33	k35	k45	k47	k48	L12	L15	L23	L36	L37	L39	L41	L44	L46	L48
OS9	0	0	0	0	0	0	0	0	0	0	7.11195	0	0	0	0	0.000992	0	0	0	0	0	0	0	0	0	0	0	0	0	0	0	0	0	0	0.001473	0	0	0	0	0	0	0	0	0	0	0	0	0	0
CCL14	0	0	0	0	0	0	0	0	0	0	0	0	0	0	0	0	0	0	0	0	0	0	0	0	0	0	0	0	0	0	0	0	0	0	0	0	0	0	0	0	0	0	0	0	0	0	0	0	5.95398
RCN2	1.2893	1.61974	5.81557	5.67555	0.007013	0.039873	0	1.61176	2.85689	0.71247	0.343257	0.006288	0.065708	0.035791	0.815745	0.058558	0	0.045036	2.7754	0.008295	0.007215	0.098535	0.057493	1.67791	0.228181	0.086823	0.094154	0.005944	0.095471	4.8837	0.03188	0.114494	0.38651	0.215102	0.143906	0	0.007889	0	0.046521	0.270165	0.008336	0.027661	0.036668	0.011824	1.15404	0.286003	0.037361	0.101993	0.007031
IL13	0	0	0	0	0	0	0	0	0	0.009848	0	0	0	0	0.000597	0	5.33049	0	0	0	0	0	0	0	0	0	0	0	0	0	0	0	0.001051	0	0	0.000321	0	0	0	0	0	0	0	0.000558	0	0	0	0.000674	0
IGFBP5	0.002743	0.002146	0.092622	0.20776	0.018898	0.047343	0.009314	2.24706	0.027018	0.135298	0.072221	0.009818	0.002176	0.002513	0.053509	0.051901	0.297195	0.015877	0.010151	0.001043	0.049082	0.076878	0	0.306423	0.012924	0	0.001672	0.011818	0.001814	0.018122	0.048159	0.002937	4.30807	0.218932	0.083769	0.002937	0.02022	0	0	0.028239	0.013945	0.05496	0.001812	0.05166	2.04684	0.203915	0.001783	0.002838	0.002511
LCN1P1	0.001685	0.00365	0	0	0	0	0.011789	0	0	0.001331	0.006103	0	0	0	0	0	0	0	4.03109	0	0	0	0	0.000282	0	0	0	0.000766	0	0	0	0	0	0	0	0	0	0	0	0	0	0	0	0	0	0	0.000916	0	0
SV2C	0	0	0	0	0	0	0	0.026963	0	0	0	0	0	0	0	0.00492	0	0	3.96724	0	0	0	0	0	0	0	0	0	0.009649	0	0	0	0	0	0	0	0	0	0	0	0	0.003424	0	0	0	0	0	0	0
SLPI	0	0	0.005719	0.100697	0	0.003876	0	1.20911	0.005387	0.275834	0.002703	0.016468	0	0	0	0.003547	0.005141	0	0.003307	0	0	0.002535	0.016743	0.067419	0.022325	0	0.021478	0	0.003654	0	0.004326	0.004664	2.93878	0.173046	0.00555	0.017186	0.001797	0.014925	0.019452	0.004986	0.004674	0	0.003733	0.005293	0.472816	0.026408	0	0.00367	0.034592
GALP	0.597309	0	0.482025	0	0	2.08274	0	0.570342	0.5353	0.500668	0.437852	0	0	0	0	0	0.55054	0	0.340658	0.485018	0	0.571995	2.315	0.609569	0.56276	0.57548	0.519706	0	0	0	2.88531	0.586705	0	0	0.570016	0.600593	0.502099	0.612743	0.513668	0.588215	0	0.467815	0.500802	0	2.61556	0.548762	0	0	0
CALCR_Epitope-2-N	0	0.006769	0	0	0	0	0	2.48629	0.022903	0	0	0	0	0	0.005158	0	0	0	0	0.004563	0	0.024431	0.000337	0	0	0	0	0	0	0	0.004765	0	0	0.003393	0	0.020956	0	0	0	0	0	0	0.005921	0.022704	0.005538	0	0	0	0
TXNDC12	0.705426	0.146661	0.294824	0.067421	0.870555	0	0.4311	0.255283	0.421626	0.040303	2.20443	0	0	0.612283	0	0.010895	0.491992	0	1.02822	0.229951	0.989504	0.057004	0.008553	0.008901	0	0	0.049039	0.013758	0.25467	0	0	0.014318	0.002356	0.010773	0	0.664919	0	0.063146	0.050981	0	0.151323	0.012494	0.253856	0.009287	0.040612	0.074781	1.20463	0	0.085029
CFD	0	0.060013	0.017711	0	0	0.070272	0	1.56467	0.008638	0.07312	0	0	0	0	0.004566	0	0.094882	0.017463	0	0	0.003213	0	0	0.205019	0	0.006224	0.009598	0	0	0.043129	0	0	2.14572	0	0.014576	0	0	0.017325	0.01119	0.018355	0.016279	0	0	0	1.50608	0	0	0	0
OR5K3_Epitope-3-N	0	0	0	0	0	0	0	0.371812	0	0	0.393101	0.416945	0	0	0	0	0	0	0	0	0	0	0	0	0	0	0	0	0	0	0	0	0	0	0	0	0.427736	0	0	0	0	0	0	0	0.460987	0.426454	0	2.12435	0
CD55	0	0	2.07507	0	0	0	0	0	0	0	0	0	0	0	0	0.003459	0	0	0	0	0	0	0	0	0	0	0	0	0	0	0	0	0	0	0	0	0	0	0	0	0	0	0	0	0	0	0	0	0
DEFB115	0.048822	0.060954	0.423249	0.434291	0	0.042381	0.048112	1.803	0.012668	0.571781	0.043369	0.012915	0.059036	0.007088	0.091193	0.059027	0.271307	0.125209	0.011185	0	0.01156	0.054332	0.085248	0.25645	0.013088	0.052816	0.115118	0.01271	0.010287	0.013625	0.114036	0.427943	1.80525	0.240343	0.010092	0.054334	0.050647	0.012735	0	0	0.041031	0.606611	0.122531	0.05456	1.92042	0.620133	0.059037	0.049683	0.057652
RARRES2	0	0	0	0	0	0	0	0.989266	0	0.000668	0	0	0.000146	0.000126	0.000889	0	0	0.008484	0	0	0	0.000113	0	0	0	0	0	0	0	0	0	0	1.85103	0	0	0	0	0	0	0	0	0	0	0	0	0	0	0	0
S26A4_Epitope-2-N	0	0.375235	0	0	0	0	0	0	0	0	0.382246	0	0.346246	0	0	0	0	0	0	0	0	0.384516	0	0	0	0	0	0	0	0	0	0	0	0	0	0	0	0	0	0	0	0	0	0	0	1.52577	0	0	0
P145
	Before tx													anti-CTLA-4 + anti-PD-1																						anti-PD-1
	k51	k74	k79	k88	k89	k94	L49	L55	L70	L79	L92	L95	L96	k7	k8	k16	k17	k19	k20	k24	k32	k33	k36A	k36B	k43	k47	L1	L13	L18	L26	L29	L31	L37	L42	L45	k7	k8	k9	k15	k18	k19	k21	k24	k28	k29	k37	k41	k43	k45
DPT	0	0	0	0	0	0	0	0	0	0	0	0	0	0	0	0	0	0	0	0	0	0	0	0	0	0	0	0	0	0	0	0	6.17206	0	0	0	0	0	0	0	0	0	0	0	0	0	0	0	0
RCN2	0.095678	0.04455	0.009393	0.008764	0.005598	0.031223	0.004956	0	0.012079	0.346277	0	0.010019	0	4.32697	0.004962	4.36381	0.027311	0.361035	0.109919	0	0.04714	0.382702	1.1182	0.21079	0.023905	0.202056	0.008729	0.101273	0.047836	0.009968	0.11535	0.19439	1.87381	0.099555	0.529948	0.167627	0.105898	0.361816	0.125317	0	0.392649	0	0.035998	0.092967	0	0.038529	0.039475	0.090884	0.010033
GALP	0	0	0	0	0	0	0	2.47312	0.596778	0.594268	0.693226	0	0	0.481237	0	0	0	0	0	0	0.546057	0	0	0	0	0	0	0.58852	0	0.470459	0.516887	0	0	0	0.550267	0	0	0.552079	0	0	0	0	0	0.514464	0	0	0	0	0
TXNDC12	0.051605	0	0.109079	0.053549	0.041123	2.13694	0	0.030407	0.037739	0	0.001447	0	0	0.056198	0	0.241051	0	0.052949	0.038327	0	0.00461	0.119177	1.43845	0	0.011845	0.064968	0	0	0.675575	0.005686	0.004333	0.447667	0	0.985266	0.26794	0.046289	0.759657	0.248078	0.678459	0	0	0.14861	0.251486	0.955437	0	0.704259	0.010721	0.009067	0
IGFBP5	0.406237	0.122174	0.002584	0.056004	0.016247	0.011057	0.082461	0.050801	0.012453	0.002508	0.024444	0.028995	0.011863	2.11671	0.010295	0.198485	0.008792	0.050998	0.010019	0.022591	0.010997	0.011094	0.056935	0.0126	0.119322	0.02873	0.296807	0	0.020459	0.078017	0.002896	0.084166	0.019592	0	0	0.415953	0.089235	0.003264	0.027099	0.011193	0.172039	0.011054	0.002293	0.010564	0.00242	0.002572	0.010928	0.002478	0.05463
DEFB115	0.137253	0.009263	0.049639	0.007001	0	0.054518	0.007379	0.036509	0	0.012652	0.013418	0.009976	0.005435	1.45201	0.00921	0.227415	0	0.052413	0.039339	0.231572	0	0	0.012813	0.11271	0.055411	0.125253	0.135575	0.12777	0.011492	0.008624	0.008137	0	0.011776	0.011345	0.010275	0.837038	0.009238	0.007897	0.051331	0.119466	1.18562	0.052317	0	0	0.041969	0.050294	0.011357	0.03145	0
RARRES2	1.71578	0	0	0	0	0	0	0.000502	0	0	0	0	0	0.000141	3.05e-05	0	0	0	0.000546	0	0	0	0	0.001023	0	0	0	0	0	0	0	0	0	0	0.000266	0	0	0	0	0	0.000298	0	0	0	0	0	0	0	0
VOPP1_Epitope-1-N	0.128302	0	0	0	0	0	0	0.154223	0	0	0	0.101612	0	0	0	0	0	0	0	0	0	0	0	0	0	0	0	0	0	1.70779	0	0	0	0	0	0	0	0	0.090448	0	0.090984	0	0	0	0	0	0	0	0.274346
CLD15_Epitope-1-N	0	0.275939	0	0	0	0	0	0	0	1.65593	0	0	0	0	0	0	0	0	0	0	0	0	0	0.305576	0	0	0	0	0.341548	0	0	0	0	0	0	0	0	0	0	0	0	0	0	0	0	0	0.292483	0	0
CFD	0.209683	0	0.006773	0	0	0	0.013423	0	0	0	0	0	0	1.60396	0	0	0	0.012856	0	0	0	0	0	0	0	0	0.171907	0	0	0	0	0.016317	0	0	0.004615	0.938305	0.015473	0.015875	0	0	0.070529	0	0	0	0.008696	0	0	0.008994	0.046202
[truncated: 10 more columns]

## Sheet: Main Figure 4
Panel B
subject	timepoint	seurat_clusters	n	total_n	freq
p134	d0	0	4519	6520	0.693098
p134	d0	1	1887	6520	0.289417
p134	d0	2	60	6520	0.00920245
p134	d0	3	47	6520	0.00720859
p134	d0	5	3	6520	0.000460123
p134	d0	6	4	6520	0.000613497
p134	6w	0	3423	4931	0.69418
p134	6w	1	1460	4931	0.296086
p134	6w	2	15	4931	0.00304198
p134	6w	3	27	4931	0.00547556
p134	6w	5	3	4931	0.000608396
p134	6w	6	3	4931	0.000608396
p134	7m	0	4764	6208	0.767397
p134	7m	1	1331	6208	0.214401
p134	7m	2	68	6208	0.0109536
p134	7m	3	41	6208	0.00660438
p134	7m	5	3	6208	0.000483247
p134	7m	6	1	6208	0.000161082
p145	d0	0	1164	1831	0.635718
p145	d0	1	602	1831	0.328782
p145	d0	2	12	1831	0.0065538
p145	d0	3	50	1831	0.0273075
p145	d0	5	2	1831	0.0010923
p145	d0	6	1	1831	0.00054615
p145	6w	0	1515	2031	0.745938
p145	6w	1	471	2031	0.231905
p145	6w	2	9	2031	0.00443131
p145	6w	3	34	2031	0.0167405
p145	6w	6	2	2031	0.000984737
p145	7m	0	1610	2466	0.652879
p145	7m	1	790	2466	0.320357
p145	7m	2	13	2466	0.0052717
p145	7m	3	49	2466	0.0198702
p145	7m	5	3	2466	0.00121655
p145	7m	6	1	2466	0.000405515
p196	6w	0	2623	3422	0.766511
p196	6w	1	758	3422	0.221508
p196	6w	2	8	3422	0.00233781
p196	6w	3	27	3422	0.00789012
p196	6w	5	5	3422	0.00146113
p196	6w	6	1	3422	0.000292227
p196	7m	0	4484	6093	0.735926
p196	7m	1	1424	6093	0.233711
p196	7m	2	123	6093	0.0201871
p196	7m	3	59	6093	0.00968324
p196	7m	5	3	6093	0.000492368
p326	d0	0	4203	5402	0.778045
p326	d0	1	1090	5402	0.201777
p326	d0	2	69	5402	0.012773
p326	d0	3	34	5402	0.00629397
p326	d0	5	4	5402	0.000740466
p326	d0	6	2	5402	0.000370233
p326	6w	0	3821	4932	0.774736
p326	6w	1	1035	4932	0.209854
p326	6w	2	39	4932	0.00790754
p326	6w	3	31	4932	0.00628548
p326	6w	5	6	4932	0.00121655
p326	7m	0	5369	7078	0.758548
p326	7m	1	1608	7078	0.227183
p326	7m	2	47	7078	0.00664029
p326	7m	3	46	7078	0.00649901
p326	7m	5	7	7078	0.00098898
p326	7m	6	1	7078	0.000141283
Panel C
	avg.exp	pct.exp	features.plot	id	avg.exp.scaled
CD19	2.92625	65.9528	CD19	0	1.36768
MS4A1	15.6775	97.9944	MS4A1	0	2.81406
CCR7	1.86409	45.6354	CCR7	0	1.05225
NR4A1	0.0901045	3.23243	NR4A1	0	0.0862736
FOS	1.39639	29.4973	FOS	0	0.873963
CD83	3.55839	59.1732	CD83	0	1.51697
AFF3	2.9729	65.3127	AFF3	0	1.3795
ZBTB20	0.8956	28.8252	ZBTB20	0	0.639535
TBX21	0.00878413	0.389385	TBX21	0	0.00874577
ITGAX	0.00202264	0.0906788	ITGAX	0	0.0020206
XBP1	0.257289	9.62262	XBP1	0	0.228958
IRF4	0.362227	13.0871	IRF4	0	0.309121
PRDM1	0.0343903	1.27217	PRDM1	0	0.0338122
CD27	0.0191762	0.832111	CD27	0	0.0189947
IGHM	9.76735	93.2738	IGHM	0	2.37652
IGHD	3.84988	69.7666	IGHD	0	1.57895
IGHA1	0.0315287	0.885451	IGHA1	0	0.0310419
IGHG1	0.0203192	0.749433	IGHG1	0	0.0201155
CD191	2.81711	69.8057	CD19	1	1.33949
MS4A11	19.0298	99.1811	MS4A1	1	2.99722
CCR71	0.851373	29.9775	CCR7	1	0.615928
NR4A11	0.107384	4.36737	NR4A1	1	0.102
FOS1	0.538246	17.1323	FOS	1	0.430643
CD831	1.84601	44.2518	CD83	1	1.04592
AFF31	1.493	53.5726	AFF3	1	0.913489
ZBTB201	1.14964	44.886	ZBTB20	1	0.765302
TBX211	0.172754	8.37347	TBX21	1	0.159355
ITGAX1	0.349116	14.0816	ITGAX	1	0.29945
XBP11	0.368817	19.4444	XBP1	1	0.313947
IRF41	0.289657	15.3982	IRF4	1	0.254376
PRDM11	0.0874646	4.61625	PRDM1	1	0.0838489
CD271	1.22456	44.1474	CD27	1	0.799558
IGHM1	5.51763	61.36	IGHM	1	1.87451
IGHD1	1.2489	31.2781	IGHD	1	0.810441
IGHA11	2.63111	51.2123	IGHA1	1	1.28954
IGHG11	1.10999	35.5893	IGHG1	1	0.746685
CD192	2.49089	69.7624	CD19	2	1.25016
MS4A12	14.7657	99.3521	MS4A1	2	2.75784
CCR72	1.25058	35.6371	CCR7	2	0.811187
NR4A12	4.76836	66.0907	NR4A1	2	1.75239
FOS2	8.94136	70.1944	FOS	2	2.2967
CD832	12.2322	92.4406	CD83	2	2.58266
AFF32	2.27362	63.4989	AFF3	2	1.1859
ZBTB202	0.847102	33.6933	ZBTB20	2	0.613618
TBX212	0.0288128	1.94384	TBX21	2	0.0284055
ITGAX2	0.0573546	3.67171	ITGAX	2	0.0557701
XBP12	0.366036	18.1425	XBP1	2	0.311913
IRF42	0.393406	16.4147	IRF4	2	0.331751
PRDM12	0.048471	2.15983	PRDM1	2	0.0473329
CD272	0.521254	22.2462	CD27	2	0.419535
IGHM2	7.8876	83.3693	IGHM	2	2.18466
IGHD2	2.83331	55.9395	IGHD	2	1.34373
IGHA12	0.87306	18.7905	IGHA1	2	0.627573
IGHG12	0.193437	8.63931	IGHG1	2	0.176837
CD193	4.15996	49.4382	CD19	3	1.64093
MS4A13	28.5722	95.0562	MS4A1	3	3.38683
CCR73	2.50677	33.4831	CCR7	3	1.2547
NR4A13	0.169374	2.02247	NR4A1	3	0.156468
FOS3	2.30884	24.0449	FOS	3	1.1966
CD833	7.18008	53.7079	CD83	3	2.1017
AFF33	8.79074	67.6404	AFF3	3	2.28144
ZBTB203	3.78737	37.7528	ZBTB20	3	1.56598
TBX213	0	0	TBX21	3	0
ITGAX3	0.133565	2.24719	ITGAX	3	0.125368
XBP13	0.318163	5.61798	XBP1	3	0.276239
IRF43	0.861094	13.0337	IRF4	3	0.621164
PRDM13	0.0664187	1.34831	PRDM1	3	0.0643061
CD273	0.214717	2.92135	CD27	3	0.194511
IGHM3	17.4471	75.2809	IGHM	3	2.91491
IGHD3	5.11709	47.6404	IGHD	3	1.81109
IGHA13	0.404975	5.61798	IGHA1	3	0.340019
IGHG13	0.342525	3.82022	IGHG1	3	0.294552
CD194	1.03435	12.8205	CD19	5	0.710174
MS4A14	6.82113	56.4103	MS4A1	5	2.05683
CCR74	0.550237	2.5641	CCR7	5	0.438408
NR4A14	0	0	NR4A1	5	0
FOS4	0.93218	7.69231	FOS	5	0.658649
CD834	0.785183	7.69231	CD83	5	0.579521
AFF34	0.577038	10.2564	AFF3	5	0.455548
ZBTB204	0.0767466	2.5641	ZBTB20	5	0.073944
TBX214	0	0	TBX21	5	0
ITGAX4	0	0	ITGAX	5	0
XBP14	0.134176	2.5641	XBP1	5	0.125906
IRF44	0.190498	2.5641	IRF4	5	0.174372
PRDM14	0	0	PRDM1	5	0
CD274	0.494945	5.12821	CD27	5	0.40209
IGHM4	7.26752	33.3333	IGHM	5	2.11233
IGHD4	1.15553	7.69231	IGHD	5	0.768038
IGHA14	1.15271	12.8205	IGHA1	5	0.766729
IGHG14	0.256324	5.12821	IGHG1	5	0.22819
CD195	0.293552	43.75	CD19	6	0.257392
MS4A15	5.7284	93.75	MS4A1	6	1.90634
CCR75	0	0	CCR7	6	0
NR4A15	0	0	NR4A1	6	0
FOS5	0.440432	12.5	FOS	6	0.364943
CD835	0.0762009	6.25	CD83	6	0.0734372
AFF35	0.0385327	6.25	AFF3	6	0.0378088
ZBTB205	0.520825	50	ZBTB20	6	0.419253
TBX215	0.0294492	6.25	TBX21	6	0.0290239
ITGAX5	0	0	ITGAX	6	0
XBP15	9.0733	93.75	XBP1	6	2.30989
IRF45	2.93754	93.75	IRF4	6	1.37056
PRDM15	1.3097	87.5	PRDM1	6	0.837119
CD275	2.77874	68.75	CD27	6	1.32939
IGHM5	39.1402	43.75	IGHM	6	3.69238
IGHD5	0.0192663	6.25	IGHD	6	0.0190831
IGHA15	65.3288	81.25	IGHA1	6	4.19462
IGHG15	12.7864	43.75	IGHG1	6	2.62368
Panel D	Mamie
Feature	Cell	Expression	Identity
PDIA4	p326_6w_ACATGGTTCTCGTTTA-1	2.43813	0
SRGN	p326_6w_ACATGGTTCTCGTTTA-1	-0.381477	0
TXNDC5	p326_6w_ACATGGTTCTCGTTTA-1	-0.261402	0
SEC11C	p326_6w_ACATGGTTCTCGTTTA-1	-0.5144	0
ITM2C	p326_6w_ACATGGTTCTCGTTTA-1	-0.484354	0
FKBP11	p326_6w_ACATGGTTCTCGTTTA-1	-0.251256	0
MZB1	p326_6w_ACATGGTTCTCGTTTA-1	-0.569464	0
XBP1	p326_6w_ACATGGTTCTCGTTTA-1	-0.356055	0
JCHAIN	p326_6w_ACATGGTTCTCGTTTA-1	-0.640077	0
KRTCAP2	p326_6w_ACATGGTTCTCGTTTA-1	-0.939588	0
PAPOLA	p326_6w_ACATGGTTCTCGTTTA-1	0.695891	0
CD79A	p326_6w_ACATGGTTCTCGTTTA-1	-0.189608	0
HLA-DRB1	p326_6w_ACATGGTTCTCGTTTA-1	0.493464	0
HLA-A	p326_6w_ACATGGTTCTCGTTTA-1	-0.308411	0
HLA-E	p326_6w_ACATGGTTCTCGTTTA-1	1.31786	0
HLA-B	p326_6w_ACATGGTTCTCGTTTA-1	-0.0744146	0
TXNIP	p326_6w_ACATGGTTCTCGTTTA-1	1.09318	0
HLA-C	p326_6w_ACATGGTTCTCGTTTA-1	1.49516	0
CD37	p326_6w_ACATGGTTCTCGTTTA-1	-0.18143	0
TMEM131L	p326_6w_ACATGGTTCTCGTTTA-1	2.14179	0
COL19A1	p326_6w_ACATGGTTCTCGTTTA-1	-0.758219	0
UTRN	p326_6w_ACATGGTTCTCGTTTA-1	-0.767691	0
ANKRD44	p326_6w_ACATGGTTCTCGTTTA-1	0.691796	0
DDX17	p326_6w_ACATGGTTCTCGTTTA-1	1.71528	0
ZBTB20	p326_6w_ACATGGTTCTCGTTTA-1	-0.661924	0
SMG1	p326_6w_ACATGGTTCTCGTTTA-1	-0.667667	0
AFF3	p326_6w_ACATGGTTCTCGTTTA-1	0.416426	0
XIST	p326_6w_ACATGGTTCTCGTTTA-1	-0.170542	0
PPP1R15A	p326_6w_ACATGGTTCTCGTTTA-1	-0.698194	0
BTG2	p326_6w_ACATGGTTCTCGTTTA-1	-1.02109	0
BCL2A1	p326_6w_ACATGGTTCTCGTTTA-1	-0.400358	0
NR4A2	p326_6w_ACATGGTTCTCGTTTA-1	-0.373226	0
CD83	p326_6w_ACATGGTTCTCGTTTA-1	0.930586	0
FOS	p326_6w_ACATGGTTCTCGTTTA-1	-0.556827	0
IER2	p326_6w_ACATGGTTCTCGTTTA-1	-0.827319	0
NR4A1	p326_6w_ACATGGTTCTCGTTTA-1	-0.192526	0
EGR1	p326_6w_ACATGGTTCTCGTTTA-1	-0.111358	0
DUSP2	p326_6w_ACATGGTTCTCGTTTA-1	-0.241937	0
S100A4	p326_6w_ACATGGTTCTCGTTTA-1	-0.54254	0
COTL1	p326_6w_ACATGGTTCTCGTTTA-1	1.35332	0
CD27	p326_6w_ACATGGTTCTCGTTTA-1	-0.343829	0
AIM2	p326_6w_ACATGGTTCTCGTTTA-1	-0.356498	0
ANXA2	p326_6w_ACATGGTTCTCGTTTA-1	-0.576206	0
CRIP1	p326_6w_ACATGGTTCTCGTTTA-1	-0.425611	0
LGALS1	p326_6w_ACATGGTTCTCGTTTA-1	-0.353915	0
IGHG2	p326_6w_ACATGGTTCTCGTTTA-1	-0.35153	0
TNFRSF13B	p326_6w_ACATGGTTCTCGTTTA-1	-0.4436	0
IGHA1	p326_6w_ACATGGTTCTCGTTTA-1	-0.368882	0
H1FX	p326_6w_ACATGGTTCTCGTTTA-1	-0.654287	0
CXCR4	p326_6w_ACATGGTTCTCGTTTA-1	-0.203225	0
IGLL5	p326_6w_ACATGGTTCTCGTTTA-1	0.772835	0
YBX3	p326_6w_ACATGGTTCTCGTTTA-1	0.748632	0
IGHD	p326_6w_ACATGGTTCTCGTTTA-1	0.310467	0
BACH2	p326_6w_ACATGGTTCTCGTTTA-1	0.976857	0
PLPP5	p326_6w_ACATGGTTCTCGTTTA-1	1.54724	0
FCER2	p326_6w_ACATGGTTCTCGTTTA-1	-1.3651	0
IL4R	p326_6w_ACATGGTTCTCGTTTA-1	1.07108	0
TCL1A	p326_6w_ACATGGTTCTCGTTTA-1	1.08316	0
PDIA4	p134_7m_AGCAGCCCAAGGACTG-1	2.41207	0
SRGN	p134_7m_AGCAGCCCAAGGACTG-1	-0.381477	0
TXNDC5	p134_7m_AGCAGCCCAAGGACTG-1	-0.261402	0
SEC11C	p134_7m_AGCAGCCCAAGGACTG-1	-0.5144	0
ITM2C	p134_7m_AGCAGCCCAAGGACTG-1	-0.484354	0
FKBP11	p134_7m_AGCAGCCCAAGGACTG-1	-0.251256	0
MZB1	p134_7m_AGCAGCCCAAGGACTG-1	2.5	0
XBP1	p134_7m_AGCAGCCCAAGGACTG-1	-0.356055	0
JCHAIN	p134_7m_AGCAGCCCAAGGACTG-1	0.93174	0
KRTCAP2	p134_7m_AGCAGCCCAAGGACTG-1	-0.939588	0
PAPOLA	p134_7m_AGCAGCCCAAGGACTG-1	0.680228	0
CD79A	p134_7m_AGCAGCCCAAGGACTG-1	0.457428	0
HLA-DRB1	p134_7m_AGCAGCCCAAGGACTG-1	0.0363894	0
HLA-A	p134_7m_AGCAGCCCAAGGACTG-1	0.315514	0
HLA-E	p134_7m_AGCAGCCCAAGGACTG-1	0.651623	0
HLA-B	p134_7m_AGCAGCCCAAGGACTG-1	-0.285897	0
TXNIP	p134_7m_AGCAGCCCAAGGACTG-1	-0.152285	0
HLA-C	p134_7m_AGCAGCCCAAGGACTG-1	0.665412	0
CD37	p134_7m_AGCAGCCCAAGGACTG-1	0.922575	0
TMEM131L	p134_7m_AGCAGCCCAAGGACTG-1	-0.690458	0
COL19A1	p134_7m_AGCAGCCCAAGGACTG-1	-0.758219	0
UTRN	p134_7m_AGCAGCCCAAGGACTG-1	-0.767691	0
ANKRD44	p134_7m_AGCAGCCCAAGGACTG-1	1.82603	0
DDX17	p134_7m_AGCAGCCCAAGGACTG-1	-1.27722	0
ZBTB20	p134_7m_AGCAGCCCAAGGACTG-1	-0.661924	0
SMG1	p134_7m_AGCAGCCCAAGGACTG-1	-0.667667	0
AFF3	p134_7m_AGCAGCCCAAGGACTG-1	0.402107	0
XIST	p134_7m_AGCAGCCCAAGGACTG-1	-0.170542	0
PPP1R15A	p134_7m_AGCAGCCCAAGGACTG-1	1.13064	0
BTG2	p134_7m_AGCAGCCCAAGGACTG-1	-1.02109	0
BCL2A1	p134_7m_AGCAGCCCAAGGACTG-1	-0.400358	0
NR4A2	p134_7m_AGCAGCCCAAGGACTG-1	-0.373226	0
CD83	p134_7m_AGCAGCCCAAGGACTG-1	0.350152	0
FOS	p134_7m_AGCAGCCCAAGGACTG-1	1.92474	0
IER2	p134_7m_AGCAGCCCAAGGACTG-1	-0.827319	0
NR4A1	p134_7m_AGCAGCCCAAGGACTG-1	-0.192526	0
EGR1	p134_7m_AGCAGCCCAAGGACTG-1	-0.111358	0
DUSP2	p134_7m_AGCAGCCCAAGGACTG-1	-0.241937	0
S100A4	p134_7m_AGCAGCCCAAGGACTG-1	-0.54254	0
COTL1	p134_7m_AGCAGCCCAAGGACTG-1	-1.13803	0
CD27	p134_7m_AGCAGCCCAAGGACTG-1	-0.343829	0
AIM2	p134_7m_AGCAGCCCAAGGACTG-1	-0.356498	0
ANXA2	p134_7m_AGCAGCCCAAGGACTG-1	-0.576206	0
CRIP1	p134_7m_AGCAGCCCAAGGACTG-1	-0.425611	0
LGALS1	p134_7m_AGCAGCCCAAGGACTG-1	-0.353915	0
IGHG2	p134_7m_AGCAGCCCAAGGACTG-1	-0.35153	0
TNFRSF13B	p134_7m_AGCAGCCCAAGGACTG-1	-0.4436	0
IGHA1	p134_7m_AGCAGCCCAAGGACTG-1	-0.368882	0
H1FX	p134_7m_AGCAGCCCAAGGACTG-1	0.588077	0
CXCR4	p134_7m_AGCAGCCCAAGGACTG-1	0.40318	0
IGLL5	p134_7m_AGCAGCCCAAGGACTG-1	1.7487	0
YBX3	p134_7m_AGCAGCCCAAGGACTG-1	1.35708	0
IGHD	p134_7m_AGCAGCCCAAGGACTG-1	0.297625	0
BACH2	p134_7m_AGCAGCCCAAGGACTG-1	-1.07455	0
PLPP5	p134_7m_AGCAGCCCAAGGACTG-1	0.117247	0
FCER2	p134_7m_AGCAGCCCAAGGACTG-1	-0.0567399	0
IL4R	p134_7m_AGCAGCCCAAGGACTG-1	1.0568	0
TCL1A	p134_7m_AGCAGCCCAAGGACTG-1	1.07017	0
PDIA4	p134_d0_GTGCATAAGGGCTCTC-1	-0.42797	0
SRGN	p134_d0_GTGCATAAGGGCTCTC-1	-0.381477	0
TXNDC5	p134_d0_GTGCATAAGGGCTCTC-1	-0.261402	0
SEC11C	p134_d0_GTGCATAAGGGCTCTC-1	-0.5144	0
ITM2C	p134_d0_GTGCATAAGGGCTCTC-1	-0.484354	0
FKBP11	p134_d0_GTGCATAAGGGCTCTC-1	-0.251256	0
MZB1	p134_d0_GTGCATAAGGGCTCTC-1	-0.569464	0
XBP1	p134_d0_GTGCATAAGGGCTCTC-1	-0.356055	0
JCHAIN	p134_d0_GTGCATAAGGGCTCTC-1	-0.640077	0
KRTCAP2	p134_d0_GTGCATAAGGGCTCTC-1	-0.939588	0
PAPOLA	p134_d0_GTGCATAAGGGCTCTC-1	0.561272	0
CD79A	p134_d0_GTGCATAAGGGCTCTC-1	0.0153899	0
HLA-DRB1	p134_d0_GTGCATAAGGGCTCTC-1	-0.220729	0
HLA-A	p134_d0_GTGCATAAGGGCTCTC-1	-1.16839	0
HLA-E	p134_d0_GTGCATAAGGGCTCTC-1	-0.164304	0
HLA-B	p134_d0_GTGCATAAGGGCTCTC-1	0.614578	0
TXNIP	p134_d0_GTGCATAAGGGCTCTC-1	-0.0875866	0
HLA-C	p134_d0_GTGCATAAGGGCTCTC-1	-2.5	0
CD37	p134_d0_GTGCATAAGGGCTCTC-1	-0.967895	0
TMEM131L	p134_d0_GTGCATAAGGGCTCTC-1	-0.690458	0
COL19A1	p134_d0_GTGCATAAGGGCTCTC-1	1.53894	0
UTRN	p134_d0_GTGCATAAGGGCTCTC-1	-0.767691	0
ANKRD44	p134_d0_GTGCATAAGGGCTCTC-1	-0.98433	0
DDX17	p134_d0_GTGCATAAGGGCTCTC-1	-1.27722	0
ZBTB20	p134_d0_GTGCATAAGGGCTCTC-1	-0.661924	0
SMG1	p134_d0_GTGCATAAGGGCTCTC-1	-0.667667	0
AFF3	p134_d0_GTGCATAAGGGCTCTC-1	-1.15835	0
XIST	p134_d0_GTGCATAAGGGCTCTC-1	-0.170542	0
PPP1R15A	p134_d0_GTGCATAAGGGCTCTC-1	1.00319	0
BTG2	p134_d0_GTGCATAAGGGCTCTC-1	-1.02109	0
BCL2A1	p134_d0_GTGCATAAGGGCTCTC-1	-0.400358	0
NR4A2	p134_d0_GTGCATAAGGGCTCTC-1	-0.373226	0
CD83	p134_d0_GTGCATAAGGGCTCTC-1	0.256478	0
FOS	p134_d0_GTGCATAAGGGCTCTC-1	-0.556827	0
IER2	p134_d0_GTGCATAAGGGCTCTC-1	-0.827319	0
NR4A1	p134_d0_GTGCATAAGGGCTCTC-1	-0.192526	0
EGR1	p134_d0_GTGCATAAGGGCTCTC-1	-0.111358	0
DUSP2	p134_d0_GTGCATAAGGGCTCTC-1	-0.241937	0
S100A4	p134_d0_GTGCATAAGGGCTCTC-1	-0.54254	0
COTL1	p134_d0_GTGCATAAGGGCTCTC-1	-1.13803	0
CD27	p134_d0_GTGCATAAGGGCTCTC-1	-0.343829	0
AIM2	p134_d0_GTGCATAAGGGCTCTC-1	-0.356498	0
ANXA2	p134_d0_GTGCATAAGGGCTCTC-1	-0.576206	0
CRIP1	p134_d0_GTGCATAAGGGCTCTC-1	-0.425611	0
LGALS1	p134_d0_GTGCATAAGGGCTCTC-1	-0.353915	0
IGHG2	p134_d0_GTGCATAAGGGCTCTC-1	-0.35153	0
TNFRSF13B	p134_d0_GTGCATAAGGGCTCTC-1	-0.4436	0
IGHA1	p134_d0_GTGCATAAGGGCTCTC-1	-0.368882	0
H1FX	p134_d0_GTGCATAAGGGCTCTC-1	-0.654287	0
CXCR4	p134_d0_GTGCATAAGGGCTCTC-1	0.811929	0
IGLL5	p134_d0_GTGCATAAGGGCTCTC-1	-0.669256	0
YBX3	p134_d0_GTGCATAAGGGCTCTC-1	-0.741659	0
IGHD	p134_d0_GTGCATAAGGGCTCTC-1	0.200089	0
BACH2	p134_d0_GTGCATAAGGGCTCTC-1	0.258335	0
PLPP5	p134_d0_GTGCATAAGGGCTCTC-1	-1.22849	0
FCER2	p134_d0_GTGCATAAGGGCTCTC-1	-0.147918	0
IL4R	p134_d0_GTGCATAAGGGCTCTC-1	0.947014	0
TCL1A	p134_d0_GTGCATAAGGGCTCTC-1	0.132069	0
PDIA4	p326_6w_CAGCATAGTAGCGCTC-1	-0.42797	0
SRGN	p326_6w_CAGCATAGTAGCGCTC-1	-0.381477	0
TXNDC5	p326_6w_CAGCATAGTAGCGCTC-1	-0.261402	0
SEC11C	p326_6w_CAGCATAGTAGCGCTC-1	-0.5144	0
ITM2C	p326_6w_CAGCATAGTAGCGCTC-1	-0.484354	0
FKBP11	p326_6w_CAGCATAGTAGCGCTC-1	-0.251256	0
MZB1	p326_6w_CAGCATAGTAGCGCTC-1	-0.569464	0
XBP1	p326_6w_CAGCATAGTAGCGCTC-1	-0.356055	0
JCHAIN	p326_6w_CAGCATAGTAGCGCTC-1	-0.640077	0
KRTCAP2	p326_6w_CAGCATAGTAGCGCTC-1	-0.939588	0
PAPOLA	p326_6w_CAGCATAGTAGCGCTC-1	-1.02673	0
CD79A	p326_6w_CAGCATAGTAGCGCTC-1	-0.647485	0
HLA-DRB1	p326_6w_CAGCATAGTAGCGCTC-1	0.80661	0
HLA-A	p326_6w_CAGCATAGTAGCGCTC-1	-0.140384	0
HLA-E	p326_6w_CAGCATAGTAGCGCTC-1	0.536541	0
HLA-B	p326_6w_CAGCATAGTAGCGCTC-1	-0.584963	0
TXNIP	p326_6w_CAGCATAGTAGCGCTC-1	-0.284597	0
HLA-C	p326_6w_CAGCATAGTAGCGCTC-1	1.34736	0
CD37	p326_6w_CAGCATAGTAGCGCTC-1	-0.188696	0
TMEM131L	p326_6w_CAGCATAGTAGCGCTC-1	1.40963	0
COL19A1	p326_6w_CAGCATAGTAGCGCTC-1	1.062	0
UTRN	p326_6w_CAGCATAGTAGCGCTC-1	1.11524	0
ANKRD44	p326_6w_CAGCATAGTAGCGCTC-1	-0.98433	0
DDX17	p326_6w_CAGCATAGTAGCGCTC-1	0.391692	0
ZBTB20	p326_6w_CAGCATAGTAGCGCTC-1	1.45793	0
SMG1	p326_6w_CAGCATAGTAGCGCTC-1	-0.667667	0
AFF3	p326_6w_CAGCATAGTAGCGCTC-1	-1.15835	0
XIST	p326_6w_CAGCATAGTAGCGCTC-1	-0.170542	0
PPP1R15A	p326_6w_CAGCATAGTAGCGCTC-1	1.24345	0
BTG2	p326_6w_CAGCATAGTAGCGCTC-1	-1.02109	0
BCL2A1	p326_6w_CAGCATAGTAGCGCTC-1	-0.400358	0
NR4A2	p326_6w_CAGCATAGTAGCGCTC-1	-0.373226	0
CD83	p326_6w_CAGCATAGTAGCGCTC-1	-0.994012	0
FOS	p326_6w_CAGCATAGTAGCGCTC-1	-0.556827	0
IER2	p326_6w_CAGCATAGTAGCGCTC-1	-0.827319	0
NR4A1	p326_6w_CAGCATAGTAGCGCTC-1	-0.192526	0
EGR1	p326_6w_CAGCATAGTAGCGCTC-1	-0.111358	0
DUSP2	p326_6w_CAGCATAGTAGCGCTC-1	-0.241937	0
S100A4	p326_6w_CAGCATAGTAGCGCTC-1	-0.54254	0
COTL1	p326_6w_CAGCATAGTAGCGCTC-1	-1.13803	0
CD27	p326_6w_CAGCATAGTAGCGCTC-1	-0.343829	0
AIM2	p326_6w_CAGCATAGTAGCGCTC-1	-0.356498	0
ANXA2	p326_6w_CAGCATAGTAGCGCTC-1	-0.576206	0
CRIP1	p326_6w_CAGCATAGTAGCGCTC-1	-0.425611	0
LGALS1	p326_6w_CAGCATAGTAGCGCTC-1	-0.353915	0
IGHG2	p326_6w_CAGCATAGTAGCGCTC-1	-0.35153	0
TNFRSF13B	p326_6w_CAGCATAGTAGCGCTC-1	-0.4436	0
IGHA1	p326_6w_CAGCATAGTAGCGCTC-1	-0.368882	0
H1FX	p326_6w_CAGCATAGTAGCGCTC-1	2.29562	0
CXCR4	p326_6w_CAGCATAGTAGCGCTC-1	1.16826	0
IGLL5	p326_6w_CAGCATAGTAGCGCTC-1	-0.669256	0
YBX3	p326_6w_CAGCATAGTAGCGCTC-1	-0.741659	0
IGHD	p326_6w_CAGCATAGTAGCGCTC-1	0.383954	0
BACH2	p326_6w_CAGCATAGTAGCGCTC-1	1.06339	0
PLPP5	p326_6w_CAGCATAGTAGCGCTC-1	1.42125	0
FCER2	p326_6w_CAGCATAGTAGCGCTC-1	0.587254	0
IL4R	p326_6w_CAGCATAGTAGCGCTC-1	0.253221	0
TCL1A	p326_6w_CAGCATAGTAGCGCTC-1	0.835712	0
PDIA4	p326_7m_TCTATTGTCTTTACAC-1	-0.42797	0
SRGN	p326_7m_TCTATTGTCTTTACAC-1	-0.381477	0
TXNDC5	p326_7m_TCTATTGTCTTTACAC-1	2.5	0
SEC11C	p326_7m_TCTATTGTCTTTACAC-1	-0.5144	0
ITM2C	p326_7m_TCTATTGTCTTTACAC-1	-0.484354	0
FKBP11	p326_7m_TCTATTGTCTTTACAC-1	-0.251256	0
MZB1	p326_7m_TCTATTGTCTTTACAC-1	-0.569464	0
XBP1	p326_7m_TCTATTGTCTTTACAC-1	-0.356055	0
JCHAIN	p326_7m_TCTATTGTCTTTACAC-1	-0.640077	0
KRTCAP2	p326_7m_TCTATTGTCTTTACAC-1	-0.939588	0
PAPOLA	p326_7m_TCTATTGTCTTTACAC-1	0.697449	0
CD79A	p326_7m_TCTATTGTCTTTACAC-1	-1.2248	0
HLA-DRB1	p326_7m_TCTATTGTCTTTACAC-1	0.496782	0
HLA-A	p326_7m_TCTATTGTCTTTACAC-1	0.348679	0
HLA-E	p326_7m_TCTATTGTCTTTACAC-1	1.13307	0
HLA-B	p326_7m_TCTATTGTCTTTACAC-1	0.0886156	0
TXNIP	p326_7m_TCTATTGTCTTTACAC-1	0.263067	0
HLA-C	p326_7m_TCTATTGTCTTTACAC-1	-0.0314994	0
CD37	p326_7m_TCTATTGTCTTTACAC-1	0.690037	0
TMEM131L	p326_7m_TCTATTGTCTTTACAC-1	1.30758	0
COL19A1	p326_7m_TCTATTGTCTTTACAC-1	0.973541	0
UTRN	p326_7m_TCTATTGTCTTTACAC-1	-0.767691	0
ANKRD44	p326_7m_TCTATTGTCTTTACAC-1	-0.98433	0
DDX17	p326_7m_TCTATTGTCTTTACAC-1	0.975186	0
ZBTB20	p326_7m_TCTATTGTCTTTACAC-1	-0.661924	0
SMG1	p326_7m_TCTATTGTCTTTACAC-1	1.36176	0
AFF3	p326_7m_TCTATTGTCTTTACAC-1	-1.15835	0
XIST	p326_7m_TCTATTGTCTTTACAC-1	-0.170542	0
PPP1R15A	p326_7m_TCTATTGTCTTTACAC-1	1.14909	0
BTG2	p326_7m_TCTATTGTCTTTACAC-1	1.245	0
BCL2A1	p326_7m_TCTATTGTCTTTACAC-1	-0.400358	0
NR4A2	p326_7m_TCTATTGTCTTTACAC-1	-0.373226	0
CD83	p326_7m_TCTATTGTCTTTACAC-1	0.932004	0
FOS	p326_7m_TCTATTGTCTTTACAC-1	-0.556827	0
IER2	p326_7m_TCTATTGTCTTTACAC-1	0.751992	0
NR4A1	p326_7m_TCTATTGTCTTTACAC-1	-0.192526	0
EGR1	p326_7m_TCTATTGTCTTTACAC-1	-0.111358	0
DUSP2	p326_7m_TCTATTGTCTTTACAC-1	-0.241937	0
S100A4	p326_7m_TCTATTGTCTTTACAC-1	-0.54254	0
COTL1	p326_7m_TCTATTGTCTTTACAC-1	-1.13803	0
CD27	p326_7m_TCTATTGTCTTTACAC-1	-0.343829	0
AIM2	p326_7m_TCTATTGTCTTTACAC-1	-0.356498	0
ANXA2	p326_7m_TCTATTGTCTTTACAC-1	-0.576206	0
CRIP1	p326_7m_TCTATTGTCTTTACAC-1	-0.425611	0
LGALS1	p326_7m_TCTATTGTCTTTACAC-1	-0.353915	0
IGHG2	p326_7m_TCTATTGTCTTTACAC-1	2.33752	0
TNFRSF13B	p326_7m_TCTATTGTCTTTACAC-1	-0.4436	0
IGHA1	p326_7m_TCTATTGTCTTTACAC-1	-0.368882	0
H1FX	p326_7m_TCTATTGTCTTTACAC-1	-0.654287	0
CXCR4	p326_7m_TCTATTGTCTTTACAC-1	0.950903	0
IGLL5	p326_7m_TCTATTGTCTTTACAC-1	0.774139	0
YBX3	p326_7m_TCTATTGTCTTTACAC-1	0.74998	0
IGHD	p326_7m_TCTATTGTCTTTACAC-1	0.90347	0
BACH2	p326_7m_TCTATTGTCTTTACAC-1	0.978369	0
PLPP5	p326_7m_TCTATTGTCTTTACAC-1	0.699779	0
FCER2	p326_7m_TCTATTGTCTTTACAC-1	-0.0435401	0
IL4R	p326_7m_TCTATTGTCTTTACAC-1	1.0725	0
TCL1A	p326_7m_TCTATTGTCTTTACAC-1	0.88566	0
PDIA4	p145_6w_TACGGGCGTCTAAAGA-1	-0.42797	0
SRGN	p145_6w_TACGGGCGTCTAAAGA-1	-0.381477	0
TXNDC5	p145_6w_TACGGGCGTCTAAAGA-1	-0.261402	0
SEC11C	p145_6w_TACGGGCGTCTAAAGA-1	-0.5144	0
ITM2C	p145_6w_TACGGGCGTCTAAAGA-1	-0.484354	0
FKBP11	p145_6w_TACGGGCGTCTAAAGA-1	-0.251256	0
MZB1	p145_6w_TACGGGCGTCTAAAGA-1	1.60628	0
XBP1	p145_6w_TACGGGCGTCTAAAGA-1	-0.356055	0
JCHAIN	p145_6w_TACGGGCGTCTAAAGA-1	-0.640077	0
KRTCAP2	p145_6w_TACGGGCGTCTAAAGA-1	-0.939588	0
PAPOLA	p145_6w_TACGGGCGTCTAAAGA-1	1.4404	0
CD79A	p145_6w_TACGGGCGTCTAAAGA-1	1.0335	0
HLA-DRB1	p145_6w_TACGGGCGTCTAAAGA-1	0.262961	0
HLA-A	p145_6w_TACGGGCGTCTAAAGA-1	0.384001	0
HLA-E	p145_6w_TACGGGCGTCTAAAGA-1	-0.349172	0
HLA-B	p145_6w_TACGGGCGTCTAAAGA-1	-0.369241	0
TXNIP	p145_6w_TACGGGCGTCTAAAGA-1	1.20224	0
HLA-C	p145_6w_TACGGGCGTCTAAAGA-1	0.212167	0
CD37	p145_6w_TACGGGCGTCTAAAGA-1	-0.594569	0
TMEM131L	p145_6w_TACGGGCGTCTAAAGA-1	-0.690458	0
COL19A1	p145_6w_TACGGGCGTCTAAAGA-1	0.992043	0
UTRN	p145_6w_TACGGGCGTCTAAAGA-1	-0.767691	0
ANKRD44	p145_6w_TACGGGCGTCTAAAGA-1	0.711236	0
DDX17	p145_6w_TACGGGCGTCTAAAGA-1	0.327555	0
ZBTB20	p145_6w_TACGGGCGTCTAAAGA-1	-0.661924	0
SMG1	p145_6w_TACGGGCGTCTAAAGA-1	-0.667667	0
AFF3	p145_6w_TACGGGCGTCTAAAGA-1	1.09703	0
XIST	p145_6w_TACGGGCGTCTAAAGA-1	2.5	0
PPP1R15A	p145_6w_TACGGGCGTCTAAAGA-1	1.16883	0
BTG2	p145_6w_TACGGGCGTCTAAAGA-1	-1.02109	0
BCL2A1	p145_6w_TACGGGCGTCTAAAGA-1	-0.400358	0
NR4A2	p145_6w_TACGGGCGTCTAAAGA-1	-0.373226	0
CD83	p145_6w_TACGGGCGTCTAAAGA-1	-0.994012	0
FOS	p145_6w_TACGGGCGTCTAAAGA-1	1.96688	0
IER2	p145_6w_TACGGGCGTCTAAAGA-1	-0.827319	0
NR4A1	p145_6w_TACGGGCGTCTAAAGA-1	-0.192526	0
EGR1	p145_6w_TACGGGCGTCTAAAGA-1	-0.111358	0
DUSP2	p145_6w_TACGGGCGTCTAAAGA-1	-0.241937	0
S100A4	p145_6w_TACGGGCGTCTAAAGA-1	-0.54254	0
COTL1	p145_6w_TACGGGCGTCTAAAGA-1	0.355181	0
CD27	p145_6w_TACGGGCGTCTAAAGA-1	-0.343829	0
AIM2	p145_6w_TACGGGCGTCTAAAGA-1	-0.356498	0
ANXA2	p145_6w_TACGGGCGTCTAAAGA-1	-0.576206	0
CRIP1	p145_6w_TACGGGCGTCTAAAGA-1	-0.425611	0
LGALS1	p145_6w_TACGGGCGTCTAAAGA-1	-0.353915	0
IGHG2	p145_6w_TACGGGCGTCTAAAGA-1	-0.35153	0
TNFRSF13B	p145_6w_TACGGGCGTCTAAAGA-1	-0.4436	0
IGHA1	p145_6w_TACGGGCGTCTAAAGA-1	-0.368882	0
H1FX	p145_6w_TACGGGCGTCTAAAGA-1	-0.654287	0
CXCR4	p145_6w_TACGGGCGTCTAAAGA-1	0.173158	0
IGLL5	p145_6w_TACGGGCGTCTAAAGA-1	2.07201	0
YBX3	p145_6w_TACGGGCGTCTAAAGA-1	-0.741659	0
IGHD	p145_6w_TACGGGCGTCTAAAGA-1	0.920911	0
BACH2	p145_6w_TACGGGCGTCTAAAGA-1	0.388096	0
PLPP5	p145_6w_TACGGGCGTCTAAAGA-1	-1.22849	0
FCER2	p145_6w_TACGGGCGTCTAAAGA-1	0.525921	0
IL4R	p145_6w_TACGGGCGTCTAAAGA-1	0.201212	0
TCL1A	p145_6w_TACGGGCGTCTAAAGA-1	0.638275	0
PDIA4	p134_d0_AAAGTAGTCTAACCGA-1	2.43684	0
SRGN	p134_d0_AAAGTAGTCTAACCGA-1	-0.381477	0
TXNDC5	p134_d0_AAAGTAGTCTAACCGA-1	-0.261402	0
SEC11C	p134_d0_AAAGTAGTCTAACCGA-1	2.02807	0
ITM2C	p134_d0_AAAGTAGTCTAACCGA-1	-0.484354	0
FKBP11	p134_d0_AAAGTAGTCTAACCGA-1	-0.251256	0
MZB1	p134_d0_AAAGTAGTCTAACCGA-1	-0.569464	0
XBP1	p134_d0_AAAGTAGTCTAACCGA-1	2.5	0
JCHAIN	p134_d0_AAAGTAGTCTAACCGA-1	-0.640077	0
KRTCAP2	p134_d0_AAAGTAGTCTAACCGA-1	1.65786	0
PAPOLA	p134_d0_AAAGTAGTCTAACCGA-1	0.695113	0
CD79A	p134_d0_AAAGTAGTCTAACCGA-1	-0.480761	0
HLA-DRB1	p134_d0_AAAGTAGTCTAACCGA-1	1.23713	0
HLA-A	p134_d0_AAAGTAGTCTAACCGA-1	0.149968	0
HLA-E	p134_d0_AAAGTAGTCTAACCGA-1	0.675895	0
HLA-B	p134_d0_AAAGTAGTCTAACCGA-1	-0.425469	0
TXNIP	p134_d0_AAAGTAGTCTAACCGA-1	0.800417	0
HLA-C	p134_d0_AAAGTAGTCTAACCGA-1	-0.910432	0
CD37	p134_d0_AAAGTAGTCTAACCGA-1	-0.402458	0
TMEM131L	p134_d0_AAAGTAGTCTAACCGA-1	-0.690458	0
COL19A1	p134_d0_AAAGTAGTCTAACCGA-1	-0.758219	0
UTRN	p134_d0_AAAGTAGTCTAACCGA-1	-0.767691	0
ANKRD44	p134_d0_AAAGTAGTCTAACCGA-1	-0.98433	0
DDX17	p134_d0_AAAGTAGTCTAACCGA-1	0.30844	0
ZBTB20	p134_d0_AAAGTAGTCTAACCGA-1	-0.661924	0
SMG1	p134_d0_AAAGTAGTCTAACCGA-1	1.35901	0
AFF3	p134_d0_AAAGTAGTCTAACCGA-1	-1.15835	0
XIST	p134_d0_AAAGTAGTCTAACCGA-1	-0.170542	0
PPP1R15A	p134_d0_AAAGTAGTCTAACCGA-1	-0.698194	0
BTG2	p134_d0_AAAGTAGTCTAACCGA-1	-1.02109	0
BCL2A1	p134_d0_AAAGTAGTCTAACCGA-1	-0.400358	0
NR4A2	p134_d0_AAAGTAGTCTAACCGA-1	-0.373226	0
CD83	p134_d0_AAAGTAGTCTAACCGA-1	1.29474	0
FOS	p134_d0_AAAGTAGTCTAACCGA-1	-0.556827	0
IER2	p134_d0_AAAGTAGTCTAACCGA-1	-0.827319	0
NR4A1	p134_d0_AAAGTAGTCTAACCGA-1	-0.192526	0
EGR1	p134_d0_AAAGTAGTCTAACCGA-1	-0.111358	0
DUSP2	p134_d0_AAAGTAGTCTAACCGA-1	-0.241937	0
S100A4	p134_d0_AAAGTAGTCTAACCGA-1	-0.54254	0
COTL1	p134_d0_AAAGTAGTCTAACCGA-1	0.337394	0
CD27	p134_d0_AAAGTAGTCTAACCGA-1	-0.343829	0
AIM2	p134_d0_AAAGTAGTCTAACCGA-1	-0.356498	0
ANXA2	p134_d0_AAAGTAGTCTAACCGA-1	-0.576206	0
CRIP1	p134_d0_AAAGTAGTCTAACCGA-1	-0.425611	0
LGALS1	p134_d0_AAAGTAGTCTAACCGA-1	-0.353915	0
IGHG2	p134_d0_AAAGTAGTCTAACCGA-1	-0.35153	0
TNFRSF13B	p134_d0_AAAGTAGTCTAACCGA-1	-0.4436	0
IGHA1	p134_d0_AAAGTAGTCTAACCGA-1	-0.368882	0
H1FX	p134_d0_AAAGTAGTCTAACCGA-1	-0.654287	0
CXCR4	p134_d0_AAAGTAGTCTAACCGA-1	-0.760566	0
IGLL5	p134_d0_AAAGTAGTCTAACCGA-1	-0.669256	0
YBX3	p134_d0_AAAGTAGTCTAACCGA-1	-0.741659	0
IGHD	p134_d0_AAAGTAGTCTAACCGA-1	0.30983	0
BACH2	p134_d0_AAAGTAGTCTAACCGA-1	-1.07455	0
PLPP5	p134_d0_AAAGTAGTCTAACCGA-1	0.69765	0
FCER2	p134_d0_AAAGTAGTCTAACCGA-1	-0.0453308	0
IL4R	p134_d0_AAAGTAGTCTAACCGA-1	-1.10011	0
TCL1A	p134_d0_AAAGTAGTCTAACCGA-1	1.08252	0
PDIA4	p326_6w_CATTCGCGTCGGCATC-1	-0.42797	0
SRGN	p326_6w_CATTCGCGTCGGCATC-1	-0.381477	0
TXNDC5	p326_6w_CATTCGCGTCGGCATC-1	-0.261402	0
SEC11C	p326_6w_CATTCGCGTCGGCATC-1	-0.5144	0
ITM2C	p326_6w_CATTCGCGTCGGCATC-1	-0.484354	0
FKBP11	p326_6w_CATTCGCGTCGGCATC-1	-0.251256	0
MZB1	p326_6w_CATTCGCGTCGGCATC-1	-0.569464	0
XBP1	p326_6w_CATTCGCGTCGGCATC-1	-0.356055	0
JCHAIN	p326_6w_CATTCGCGTCGGCATC-1	-0.640077	0
KRTCAP2	p326_6w_CATTCGCGTCGGCATC-1	-0.939588	0
PAPOLA	p326_6w_CATTCGCGTCGGCATC-1	0.820067	0
CD79A	p326_6w_CATTCGCGTCGGCATC-1	0.530391	0
HLA-DRB1	p326_6w_CATTCGCGTCGGCATC-1	0.328831	0
HLA-A	p326_6w_CATTCGCGTCGGCATC-1	0.38587	0
HLA-E	p326_6w_CATTCGCGTCGGCATC-1	1.1203	0
HLA-B	p326_6w_CATTCGCGTCGGCATC-1	1.21422	0
TXNIP	p326_6w_CATTCGCGTCGGCATC-1	-0.244378	0
HLA-C	p326_6w_CATTCGCGTCGGCATC-1	1.8774	0
CD37	p326_6w_CATTCGCGTCGGCATC-1	2.4567	0
TMEM131L	p326_6w_CATTCGCGTCGGCATC-1	-0.690458	0
COL19A1	p326_6w_CATTCGCGTCGGCATC-1	-0.758219	0
UTRN	p326_6w_CATTCGCGTCGGCATC-1	-0.767691	0
ANKRD44	p326_6w_CATTCGCGTCGGCATC-1	0.812621	0
DDX17	p326_6w_CATTCGCGTCGGCATC-1	-1.27722	0
ZBTB20	p326_6w_CATTCGCGTCGGCATC-1	-0.661924	0
SMG1	p326_6w_CATTCGCGTCGGCATC-1	-0.667667	0
AFF3	p326_6w_CATTCGCGTCGGCATC-1	1.20627	0
XIST	p326_6w_CATTCGCGTCGGCATC-1	-0.170542	0
PPP1R15A	p326_6w_CATTCGCGTCGGCATC-1	2.0731	0
BTG2	p326_6w_CATTCGCGTCGGCATC-1	1.37542	0
BCL2A1	p326_6w_CATTCGCGTCGGCATC-1	-0.400358	0
NR4A2	p326_6w_CATTCGCGTCGGCATC-1	-0.373226	0
CD83	p326_6w_CATTCGCGTCGGCATC-1	0.46027	0
FOS	p326_6w_CATTCGCGTCGGCATC-1	1.33232	0
IER2	p326_6w_CATTCGCGTCGGCATC-1	1.54196	0
NR4A1	p326_6w_CATTCGCGTCGGCATC-1	-0.192526	0
EGR1	p326_6w_CATTCGCGTCGGCATC-1	-0.111358	0
DUSP2	p326_6w_CATTCGCGTCGGCATC-1	-0.241937	0
S100A4	p326_6w_CATTCGCGTCGGCATC-1	-0.54254	0
COTL1	p326_6w_CATTCGCGTCGGCATC-1	1.0784	0
CD27	p326_6w_CATTCGCGTCGGCATC-1	-0.343829	0
AIM2	p326_6w_CATTCGCGTCGGCATC-1	-0.356498	0
ANXA2	p326_6w_CATTCGCGTCGGCATC-1	-0.576206	0
CRIP1	p326_6w_CATTCGCGTCGGCATC-1	-0.425611	0
LGALS1	p326_6w_CATTCGCGTCGGCATC-1	-0.353915	0
IGHG2	p326_6w_CATTCGCGTCGGCATC-1	-0.35153	0
TNFRSF13B	p326_6w_CATTCGCGTCGGCATC-1	-0.4436	0
IGHA1	p326_6w_CATTCGCGTCGGCATC-1	-0.368882	0
H1FX	p326_6w_CATTCGCGTCGGCATC-1	-0.654287	0
CXCR4	p326_6w_CATTCGCGTCGGCATC-1	-0.664137	0
IGLL5	p326_6w_CATTCGCGTCGGCATC-1	-0.669256	0
YBX3	p326_6w_CATTCGCGTCGGCATC-1	0.85606	0
IGHD	p326_6w_CATTCGCGTCGGCATC-1	1.68865	0
BACH2	p326_6w_CATTCGCGTCGGCATC-1	0.475553	0
PLPP5	p326_6w_CATTCGCGTCGGCATC-1	1.84918	0
FCER2	p326_6w_CATTCGCGTCGGCATC-1	1.62709	0
IL4R	p326_6w_CATTCGCGTCGGCATC-1	-1.10011	0
TCL1A	p326_6w_CATTCGCGTCGGCATC-1	0.720675	0
PDIA4	p326_6w_CACACAAGTTCGCGAC-1	-0.42797	0
SRGN	p326_6w_CACACAAGTTCGCGAC-1	-0.381477	0
TXNDC5	p326_6w_CACACAAGTTCGCGAC-1	-0.261402	0
SEC11C	p326_6w_CACACAAGTTCGCGAC-1	-0.5144	0
ITM2C	p326_6w_CACACAAGTTCGCGAC-1	-0.484354	0
FKBP11	p326_6w_CACACAAGTTCGCGAC-1	-0.251256	0
MZB1	p326_6w_CACACAAGTTCGCGAC-1	-0.569464	0
XBP1	p326_6w_CACACAAGTTCGCGAC-1	-0.356055	0
JCHAIN	p326_6w_CACACAAGTTCGCGAC-1	-0.640077	0
KRTCAP2	p326_6w_CACACAAGTTCGCGAC-1	-0.939588	0
PAPOLA	p326_6w_CACACAAGTTCGCGAC-1	-1.02673	0
CD79A	p326_6w_CACACAAGTTCGCGAC-1	1.06563	0
HLA-DRB1	p326_6w_CACACAAGTTCGCGAC-1	-0.48338	0
HLA-A	p326_6w_CACACAAGTTCGCGAC-1	0.773492	0
HLA-E	p326_6w_CACACAAGTTCGCGAC-1	-0.108402	0
HLA-B	p326_6w_CACACAAGTTCGCGAC-1	-0.891403	0
TXNIP	p326_6w_CACACAAGTTCGCGAC-1	1.04859	0
HLA-C	p326_6w_CACACAAGTTCGCGAC-1	0.52089	0
CD37	p326_6w_CACACAAGTTCGCGAC-1	1.18234	0
TMEM131L	p326_6w_CACACAAGTTCGCGAC-1	-0.690458	0
COL19A1	p326_6w_CACACAAGTTCGCGAC-1	-0.758219	0
UTRN	p326_6w_CACACAAGTTCGCGAC-1	-0.767691	0
ANKRD44	p326_6w_CACACAAGTTCGCGAC-1	0.594385	0
DDX17	p326_6w_CACACAAGTTCGCGAC-1	-1.27722	0
ZBTB20	p326_6w_CACACAAGTTCGCGAC-1	-0.661924	0
SMG1	p326_6w_CACACAAGTTCGCGAC-1	2.072	0
AFF3	p326_6w_CACACAAGTTCGCGAC-1	0.324904	0
XIST	p326_6w_CACACAAGTTCGCGAC-1	-0.170542	0
PPP1R15A	p326_6w_CACACAAGTTCGCGAC-1	1.04016	0
BTG2	p326_6w_CACACAAGTTCGCGAC-1	1.55855	0
BCL2A1	p326_6w_CACACAAGTTCGCGAC-1	-0.400358	0
NR4A2	p326_6w_CACACAAGTTCGCGAC-1	-0.373226	0
CD83	p326_6w_CACACAAGTTCGCGAC-1	-0.994012	0
FOS	p326_6w_CACACAAGTTCGCGAC-1	-0.556827	0
IER2	p326_6w_CACACAAGTTCGCGAC-1	0.658863	0
NR4A1	p326_6w_CACACAAGTTCGCGAC-1	-0.192526	0
EGR1	p326_6w_CACACAAGTTCGCGAC-1	-0.111358	0
DUSP2	p326_6w_CACACAAGTTCGCGAC-1	-0.241937	0
S100A4	p326_6w_CACACAAGTTCGCGAC-1	-0.54254	0
COTL1	p326_6w_CACACAAGTTCGCGAC-1	0.252275	0
CD27	p326_6w_CACACAAGTTCGCGAC-1	-0.343829	0
AIM2	p326_6w_CACACAAGTTCGCGAC-1	-0.356498	0
ANXA2	p326_6w_CACACAAGTTCGCGAC-1	-0.576206	0
CRIP1	p326_6w_CACACAAGTTCGCGAC-1	-0.425611	0
LGALS1	p326_6w_CACACAAGTTCGCGAC-1	-0.353915	0
IGHG2	p326_6w_CACACAAGTTCGCGAC-1	-0.35153	0
TNFRSF13B	p326_6w_CACACAAGTTCGCGAC-1	-0.4436	0
IGHA1	p326_6w_CACACAAGTTCGCGAC-1	-0.368882	0
H1FX	p326_6w_CACACAAGTTCGCGAC-1	1.81425	0
CXCR4	p326_6w_CACACAAGTTCGCGAC-1	0.528062	0
IGLL5	p326_6w_CACACAAGTTCGCGAC-1	0.689025	0
YBX3	p326_6w_CACACAAGTTCGCGAC-1	1.6671	0
IGHD	p326_6w_CACACAAGTTCGCGAC-1	0.228381	0
BACH2	p326_6w_CACACAAGTTCGCGAC-1	0.879103	0
PLPP5	p326_6w_CACACAAGTTCGCGAC-1	0.966584	0
FCER2	p326_6w_CACACAAGTTCGCGAC-1	-0.12147	0
IL4R	p326_6w_CACACAAGTTCGCGAC-1	1.23182	0
TCL1A	p326_6w_CACACAAGTTCGCGAC-1	0.801465	0
PDIA4	p196_7m_GCAGCCAAGAAGGCCT-1	-0.42797	0
SRGN	p196_7m_GCAGCCAAGAAGGCCT-1	-0.381477	0
TXNDC5	p196_7m_GCAGCCAAGAAGGCCT-1	-0.261402	0
SEC11C	p196_7m_GCAGCCAAGAAGGCCT-1	-0.5144	0
ITM2C	p196_7m_GCAGCCAAGAAGGCCT-1	-0.484354	0
FKBP11	p196_7m_GCAGCCAAGAAGGCCT-1	-0.251256	0
MZB1	p196_7m_GCAGCCAAGAAGGCCT-1	-0.569464	0
XBP1	p196_7m_GCAGCCAAGAAGGCCT-1	2.5	0
JCHAIN	p196_7m_GCAGCCAAGAAGGCCT-1	-0.640077	0
KRTCAP2	p196_7m_GCAGCCAAGAAGGCCT-1	0.922179	0
PAPOLA	p196_7m_GCAGCCAAGAAGGCCT-1	1.45028	0
CD79A	p196_7m_GCAGCCAAGAAGGCCT-1	-0.133726	0
HLA-DRB1	p196_7m_GCAGCCAAGAAGGCCT-1	-1.11838	0
HLA-A	p196_7m_GCAGCCAAGAAGGCCT-1	-1.7566	0
HLA-E	p196_7m_GCAGCCAAGAAGGCCT-1	-2.5	0
HLA-B	p196_7m_GCAGCCAAGAAGGCCT-1	-0.973688	0
TXNIP	p196_7m_GCAGCCAAGAAGGCCT-1	1.03918	0
HLA-C	p196_7m_GCAGCCAAGAAGGCCT-1	-2.5	0
CD37	p196_7m_GCAGCCAAGAAGGCCT-1	0.755161	0
TMEM131L	p196_7m_GCAGCCAAGAAGGCCT-1	-0.690458	0
COL19A1	p196_7m_GCAGCCAAGAAGGCCT-1	1.72968	0
UTRN	p196_7m_GCAGCCAAGAAGGCCT-1	1.05179	0
ANKRD44	p196_7m_GCAGCCAAGAAGGCCT-1	1.42582	0
DDX17	p196_7m_GCAGCCAAGAAGGCCT-1	0.335449	0
ZBTB20	p196_7m_GCAGCCAAGAAGGCCT-1	-0.661924	0
SMG1	p196_7m_GCAGCCAAGAAGGCCT-1	-0.667667	0
AFF3	p196_7m_GCAGCCAAGAAGGCCT-1	-1.15835	0
XIST	p196_7m_GCAGCCAAGAAGGCCT-1	-0.170542	0
PPP1R15A	p196_7m_GCAGCCAAGAAGGCCT-1	-0.698194	0
BTG2	p196_7m_GCAGCCAAGAAGGCCT-1	-1.02109	0
BCL2A1	p196_7m_GCAGCCAAGAAGGCCT-1	-0.400358	0
NR4A2	p196_7m_GCAGCCAAGAAGGCCT-1	-0.373226	0
CD83	p196_7m_GCAGCCAAGAAGGCCT-1	1.32285	0
FOS	p196_7m_GCAGCCAAGAAGGCCT-1	-0.556827	0
IER2	p196_7m_GCAGCCAAGAAGGCCT-1	-0.827319	0
NR4A1	p196_7m_GCAGCCAAGAAGGCCT-1	-0.192526	0
EGR1	p196_7m_GCAGCCAAGAAGGCCT-1	-0.111358	0
DUSP2	p196_7m_GCAGCCAAGAAGGCCT-1	-0.241937	0
S100A4	p196_7m_GCAGCCAAGAAGGCCT-1	-0.54254	0
COTL1	p196_7m_GCAGCCAAGAAGGCCT-1	-1.13803	0
CD27	p196_7m_GCAGCCAAGAAGGCCT-1	-0.343829	0
AIM2	p196_7m_GCAGCCAAGAAGGCCT-1	-0.356498	0
ANXA2	p196_7m_GCAGCCAAGAAGGCCT-1	-0.576206	0
CRIP1	p196_7m_GCAGCCAAGAAGGCCT-1	-0.425611	0
LGALS1	p196_7m_GCAGCCAAGAAGGCCT-1	-0.353915	0
IGHG2	p196_7m_GCAGCCAAGAAGGCCT-1	-0.35153	0
TNFRSF13B	p196_7m_GCAGCCAAGAAGGCCT-1	-0.4436	0
IGHA1	p196_7m_GCAGCCAAGAAGGCCT-1	-0.368882	0
H1FX	p196_7m_GCAGCCAAGAAGGCCT-1	1.48711	0
CXCR4	p196_7m_GCAGCCAAGAAGGCCT-1	0.445921	0
IGLL5	p196_7m_GCAGCCAAGAAGGCCT-1	-0.669256	0
YBX3	p196_7m_GCAGCCAAGAAGGCCT-1	-0.741659	0
IGHD	p196_7m_GCAGCCAAGAAGGCCT-1	1.31043	0
BACH2	p196_7m_GCAGCCAAGAAGGCCT-1	-1.07455	0
PLPP5	p196_7m_GCAGCCAAGAAGGCCT-1	0.724341	0
FCER2	p196_7m_GCAGCCAAGAAGGCCT-1	1.36138	0
IL4R	p196_7m_GCAGCCAAGAAGGCCT-1	0.749645	0
TCL1A	p196_7m_GCAGCCAAGAAGGCCT-1	-0.0341456	0
PDIA4	p134_d0_TGACTTTGTGCATCTA-1	-0.42797	0
SRGN	p134_d0_TGACTTTGTGCATCTA-1	-0.381477	0
TXNDC5	p134_d0_TGACTTTGTGCATCTA-1	-0.261402	0
SEC11C	p134_d0_TGACTTTGTGCATCTA-1	-0.5144	0
ITM2C	p134_d0_TGACTTTGTGCATCTA-1	-0.484354	0
FKBP11	p134_d0_TGACTTTGTGCATCTA-1	-0.251256	0
MZB1	p134_d0_TGACTTTGTGCATCTA-1	-0.569464	0
XBP1	p134_d0_TGACTTTGTGCATCTA-1	-0.356055	0
JCHAIN	p134_d0_TGACTTTGTGCATCTA-1	-0.640077	0
KRTCAP2	p134_d0_TGACTTTGTGCATCTA-1	0.94896	0
PAPOLA	p134_d0_TGACTTTGTGCATCTA-1	-1.02673	0
CD79A	p134_d0_TGACTTTGTGCATCTA-1	1.10075	0
HLA-DRB1	p134_d0_TGACTTTGTGCATCTA-1	0.0197468	0
HLA-A	p134_d0_TGACTTTGTGCATCTA-1	-0.815582	0
HLA-E	p134_d0_TGACTTTGTGCATCTA-1	-0.297551	0
HLA-B	p134_d0_TGACTTTGTGCATCTA-1	-1.42551	0
TXNIP	p134_d0_TGACTTTGTGCATCTA-1	-0.0688003	0
HLA-C	p134_d0_TGACTTTGTGCATCTA-1	-1.26126	0
CD37	p134_d0_TGACTTTGTGCATCTA-1	1.33656	0
TMEM131L	p134_d0_TGACTTTGTGCATCTA-1	-0.690458	0
COL19A1	p134_d0_TGACTTTGTGCATCTA-1	1.02595	0
UTRN	p134_d0_TGACTTTGTGCATCTA-1	-0.767691	0
ANKRD44	p134_d0_TGACTTTGTGCATCTA-1	-0.98433	0
DDX17	p134_d0_TGACTTTGTGCATCTA-1	-1.27722	0
ZBTB20	p134_d0_TGACTTTGTGCATCTA-1	-0.661924	0
SMG1	p134_d0_TGACTTTGTGCATCTA-1	-0.667667	0
AFF3	p134_d0_TGACTTTGTGCATCTA-1	0.465554	0
XIST	p134_d0_TGACTTTGTGCATCTA-1	-0.170542	0
PPP1R15A	p134_d0_TGACTTTGTGCATCTA-1	-0.698194	0
BTG2	p134_d0_TGACTTTGTGCATCTA-1	-1.02109	0
BCL2A1	p134_d0_TGACTTTGTGCATCTA-1	-0.400358	0
NR4A2	p134_d0_TGACTTTGTGCATCTA-1	-0.373226	0
CD83	p134_d0_TGACTTTGTGCATCTA-1	0.404804	0
FOS	p134_d0_TGACTTTGTGCATCTA-1	-0.556827	0
IER2	p134_d0_TGACTTTGTGCATCTA-1	1.46812	0
NR4A1	p134_d0_TGACTTTGTGCATCTA-1	-0.192526	0
EGR1	p134_d0_TGACTTTGTGCATCTA-1	-0.111358	0
DUSP2	p134_d0_TGACTTTGTGCATCTA-1	-0.241937	0
S100A4	p134_d0_TGACTTTGTGCATCTA-1	-0.54254	0
COTL1	p134_d0_TGACTTTGTGCATCTA-1	1.00932	0
CD27	p134_d0_TGACTTTGTGCATCTA-1	-0.343829	0
AIM2	p134_d0_TGACTTTGTGCATCTA-1	-0.356498	0
ANXA2	p134_d0_TGACTTTGTGCATCTA-1	-0.576206	0
CRIP1	p134_d0_TGACTTTGTGCATCTA-1	-0.425611	0
LGALS1	p134_d0_TGACTTTGTGCATCTA-1	-0.353915	0
IGHG2	p134_d0_TGACTTTGTGCATCTA-1	-0.35153	0
TNFRSF13B	p134_d0_TGACTTTGTGCATCTA-1	-0.4436	0
IGHA1	p134_d0_TGACTTTGTGCATCTA-1	-0.368882	0
H1FX	p134_d0_TGACTTTGTGCATCTA-1	-0.654287	0
CXCR4	p134_d0_TGACTTTGTGCATCTA-1	0.470113	0
IGLL5	p134_d0_TGACTTTGTGCATCTA-1	-0.669256	0
YBX3	p134_d0_TGACTTTGTGCATCTA-1	0.795125	0
IGHD	p134_d0_TGACTTTGTGCATCTA-1	-1.10196	0
BACH2	p134_d0_TGACTTTGTGCATCTA-1	0.416434	0
PLPP5	p134_d0_TGACTTTGTGCATCTA-1	0.171964	0
FCER2	p134_d0_TGACTTTGTGCATCTA-1	-0.00354269	0
IL4R	p134_d0_TGACTTTGTGCATCTA-1	-1.10011	0
TCL1A	p134_d0_TGACTTTGTGCATCTA-1	1.12736	0
PDIA4	p134_7m_GTGTTAGTCCGGGTGT-1	-0.42797	0
SRGN	p134_7m_GTGTTAGTCCGGGTGT-1	-0.381477	0
TXNDC5	p134_7m_GTGTTAGTCCGGGTGT-1	-0.261402	0
SEC11C	p134_7m_GTGTTAGTCCGGGTGT-1	-0.5144	0
ITM2C	p134_7m_GTGTTAGTCCGGGTGT-1	-0.484354	0
FKBP11	p134_7m_GTGTTAGTCCGGGTGT-1	-0.251256	0
MZB1	p134_7m_GTGTTAGTCCGGGTGT-1	-0.569464	0
XBP1	p134_7m_GTGTTAGTCCGGGTGT-1	-0.356055	0
JCHAIN	p134_7m_GTGTTAGTCCGGGTGT-1	-0.640077	0
KRTCAP2	p134_7m_GTGTTAGTCCGGGTGT-1	-0.939588	0
PAPOLA	p134_7m_GTGTTAGTCCGGGTGT-1	0.459024	0
CD79A	p134_7m_GTGTTAGTCCGGGTGT-1	1.12819	0
HLA-DRB1	p134_7m_GTGTTAGTCCGGGTGT-1	0.426837	0
HLA-A	p134_7m_GTGTTAGTCCGGGTGT-1	-0.529979	0
HLA-E	p134_7m_GTGTTAGTCCGGGTGT-1	0.518819	0
HLA-B	p134_7m_GTGTTAGTCCGGGTGT-1	0.31816	0
TXNIP	p134_7m_GTGTTAGTCCGGGTGT-1	-0.21827	0
HLA-C	p134_7m_GTGTTAGTCCGGGTGT-1	-0.227772	0
CD37	p134_7m_GTGTTAGTCCGGGTGT-1	0.83235	0
TMEM131L	p134_7m_GTGTTAGTCCGGGTGT-1	-0.690458	0
COL19A1	p134_7m_GTGTTAGTCCGGGTGT-1	-0.758219	0
UTRN	p134_7m_GTGTTAGTCCGGGTGT-1	-0.767691	0
ANKRD44	p134_7m_GTGTTAGTCCGGGTGT-1	-0.98433	0
DDX17	p134_7m_GTGTTAGTCCGGGTGT-1	0.0910237	0
ZBTB20	p134_7m_GTGTTAGTCCGGGTGT-1	1.07602	0
SMG1	p134_7m_GTGTTAGTCCGGGTGT-1	-0.667667	0
AFF3	p134_7m_GTGTTAGTCCGGGTGT-1	0.199887	0
XIST	p134_7m_GTGTTAGTCCGGGTGT-1	-0.170542	0
PPP1R15A	p134_7m_GTGTTAGTCCGGGTGT-1	-0.698194	0
BTG2	p134_7m_GTGTTAGTCCGGGTGT-1	0.355467	0
BCL2A1	p134_7m_GTGTTAGTCCGGGTGT-1	-0.400358	0
NR4A2	p134_7m_GTGTTAGTCCGGGTGT-1	-0.373226	0
CD83	p134_7m_GTGTTAGTCCGGGTGT-1	1.53399	0
FOS	p134_7m_GTGTTAGTCCGGGTGT-1	0.963001	0
IER2	p134_7m_GTGTTAGTCCGGGTGT-1	0.533599	0
NR4A1	p134_7m_GTGTTAGTCCGGGTGT-1	-0.192526	0
EGR1	p134_7m_GTGTTAGTCCGGGTGT-1	-0.111358	0
DUSP2	p134_7m_GTGTTAGTCCGGGTGT-1	-0.241937	0
S100A4	p134_7m_GTGTTAGTCCGGGTGT-1	-0.54254	0
COTL1	p134_7m_GTGTTAGTCCGGGTGT-1	0.135093	0
CD27	p134_7m_GTGTTAGTCCGGGTGT-1	-0.343829	0
AIM2	p134_7m_GTGTTAGTCCGGGTGT-1	-0.356498	0
ANXA2	p134_7m_GTGTTAGTCCGGGTGT-1	1.16464	0
CRIP1	p134_7m_GTGTTAGTCCGGGTGT-1	-0.425611	0
LGALS1	p134_7m_GTGTTAGTCCGGGTGT-1	-0.353915	0
IGHG2	p134_7m_GTGTTAGTCCGGGTGT-1	-0.35153	0
TNFRSF13B	p134_7m_GTGTTAGTCCGGGTGT-1	-0.4436	0
IGHA1	p134_7m_GTGTTAGTCCGGGTGT-1	-0.368882	0
H1FX	p134_7m_GTGTTAGTCCGGGTGT-1	-0.654287	0
CXCR4	p134_7m_GTGTTAGTCCGGGTGT-1	0.558461	0
IGLL5	p134_7m_GTGTTAGTCCGGGTGT-1	-0.669256	0
YBX3	p134_7m_GTGTTAGTCCGGGTGT-1	-0.741659	0
IGHD	p134_7m_GTGTTAGTCCGGGTGT-1	-1.10196	0
BACH2	p134_7m_GTGTTAGTCCGGGTGT-1	0.74348	0
PLPP5	p134_7m_GTGTTAGTCCGGGTGT-1	0.479152	0
FCER2	p134_7m_GTGTTAGTCCGGGTGT-1	-0.226291	0
IL4R	p134_7m_GTGTTAGTCCGGGTGT-1	0.0094072	0
TCL1A	p134_7m_GTGTTAGTCCGGGTGT-1	0.684699	0
PDIA4	p326_6w_GTGTGCGCATACCATG-1	-0.42797	0
SRGN	p326_6w_GTGTGCGCATACCATG-1	-0.381477	0
TXNDC5	p326_6w_GTGTGCGCATACCATG-1	-0.261402	0
SEC11C	p326_6w_GTGTGCGCATACCATG-1	-0.5144	0
ITM2C	p326_6w_GTGTGCGCATACCATG-1	1.7195	0
FKBP11	p326_6w_GTGTGCGCATACCATG-1	-0.251256	0
MZB1	p326_6w_GTGTGCGCATACCATG-1	1.43536	0
XBP1	p326_6w_GTGTGCGCATACCATG-1	-0.356055	0
JCHAIN	p326_6w_GTGTGCGCATACCATG-1	2.21556	0
KRTCAP2	p326_6w_GTGTGCGCATACCATG-1	-0.939588	0
PAPOLA	p326_6w_GTGTGCGCATACCATG-1	0.578981	0
CD79A	p326_6w_GTGTGCGCATACCATG-1	-1.45159	0
HLA-DRB1	p326_6w_GTGTGCGCATACCATG-1	-2.08032	0
HLA-A	p326_6w_GTGTGCGCATACCATG-1	1.10194	0
HLA-E	p326_6w_GTGTGCGCATACCATG-1	0.484294	0
HLA-B	p326_6w_GTGTGCGCATACCATG-1	0.552979	0
TXNIP	p326_6w_GTGTGCGCATACCATG-1	-0.850229	0
HLA-C	p326_6w_GTGTGCGCATACCATG-1	-0.230318	0
CD37	p326_6w_GTGTGCGCATACCATG-1	-0.266102	0
TMEM131L	p326_6w_GTGTGCGCATACCATG-1	1.17029	0
COL19A1	p326_6w_GTGTGCGCATACCATG-1	0.854552	0
UTRN	p326_6w_GTGTGCGCATACCATG-1	2.10349	0
ANKRD44	p326_6w_GTGTGCGCATACCATG-1	-0.98433	0
DDX17	p326_6w_GTGTGCGCATACCATG-1	0.848146	0
ZBTB20	p326_6w_GTGTGCGCATACCATG-1	-0.661924	0
SMG1	p326_6w_GTGTGCGCATACCATG-1	-0.667667	0
AFF3	p326_6w_GTGTGCGCATACCATG-1	0.951476	0
XIST	p326_6w_GTGTGCGCATACCATG-1	-0.170542	0
PPP1R15A	p326_6w_GTGTGCGCATACCATG-1	-0.698194	0
BTG2	p326_6w_GTGTGCGCATACCATG-1	1.85214	0
BCL2A1	p326_6w_GTGTGCGCATACCATG-1	-0.400358	0
NR4A2	p326_6w_GTGTGCGCATACCATG-1	-0.373226	0
CD83	p326_6w_GTGTGCGCATACCATG-1	0.823373	0
FOS	p326_6w_GTGTGCGCATACCATG-1	-0.556827	0
IER2	p326_6w_GTGTGCGCATACCATG-1	1.28667	0
NR4A1	p326_6w_GTGTGCGCATACCATG-1	2.5	0
EGR1	p326_6w_GTGTGCGCATACCATG-1	-0.111358	0
DUSP2	p326_6w_GTGTGCGCATACCATG-1	-0.241937	0
S100A4	p326_6w_GTGTGCGCATACCATG-1	1.09745	0
COTL1	p326_6w_GTGTGCGCATACCATG-1	1.22988	0
CD27	p326_6w_GTGTGCGCATACCATG-1	-0.343829	0
AIM2	p326_6w_GTGTGCGCATACCATG-1	-0.356498	0
ANXA2	p326_6w_GTGTGCGCATACCATG-1	-0.576206	0
CRIP1	p326_6w_GTGTGCGCATACCATG-1	-0.425611	0
LGALS1	p326_6w_GTGTGCGCATACCATG-1	-0.353915	0
IGHG2	p326_6w_GTGTGCGCATACCATG-1	-0.35153	0
TNFRSF13B	p326_6w_GTGTGCGCATACCATG-1	-0.4436	0
IGHA1	p326_6w_GTGTGCGCATACCATG-1	-0.368882	0
H1FX	p326_6w_GTGTGCGCATACCATG-1	-0.654287	0
CXCR4	p326_6w_GTGTGCGCATACCATG-1	-0.308294	0
IGLL5	p326_6w_GTGTGCGCATACCATG-1	0.674964	0
YBX3	p326_6w_GTGTGCGCATACCATG-1	-0.741659	0
IGHD	p326_6w_GTGTGCGCATACCATG-1	1.66097	0
BACH2	p326_6w_GTGTGCGCATACCATG-1	1.75381	0
PLPP5	p326_6w_GTGTGCGCATACCATG-1	0.0374253	0
FCER2	p326_6w_GTGTGCGCATACCATG-1	0.403878	0
IL4R	p326_6w_GTGTGCGCATACCATG-1	-1.10011	0
TCL1A	p326_6w_GTGTGCGCATACCATG-1	1.21389	0
PDIA4	p326_d0_GGGATGAGTATAGTAG-1	-0.42797	0
SRGN	p326_d0_GGGATGAGTATAGTAG-1	-0.381477	0
TXNDC5	p326_d0_GGGATGAGTATAGTAG-1	-0.261402	0
SEC11C	p326_d0_GGGATGAGTATAGTAG-1	-0.5144	0
ITM2C	p326_d0_GGGATGAGTATAGTAG-1	1.28662	0
FKBP11	p326_d0_GGGATGAGTATAGTAG-1	-0.251256	0
MZB1	p326_d0_GGGATGAGTATAGTAG-1	1.04157	0
XBP1	p326_d0_GGGATGAGTATAGTAG-1	2.11897	0
JCHAIN	p326_d0_GGGATGAGTATAGTAG-1	-0.640077	0
KRTCAP2	p326_d0_GGGATGAGTATAGTAG-1	-0.939588	0
PAPOLA	p326_d0_GGGATGAGTATAGTAG-1	1.65352	0
CD79A	p326_d0_GGGATGAGTATAGTAG-1	0.578521	0
HLA-DRB1	p326_d0_GGGATGAGTATAGTAG-1	-0.367676	0
HLA-A	p326_d0_GGGATGAGTATAGTAG-1	-0.366209	0
HLA-E	p326_d0_GGGATGAGTATAGTAG-1	0.554976	0
HLA-B	p326_d0_GGGATGAGTATAGTAG-1	-1.67628	0
TXNIP	p326_d0_GGGATGAGTATAGTAG-1	1.34799	0
HLA-C	p326_d0_GGGATGAGTATAGTAG-1	0.613428	0
CD37	p326_d0_GGGATGAGTATAGTAG-1	0.405397	0
TMEM131L	p326_d0_GGGATGAGTATAGTAG-1	1.54525	0
COL19A1	p326_d0_GGGATGAGTATAGTAG-1	0.537771	0
UTRN	p326_d0_GGGATGAGTATAGTAG-1	0.572954	0
ANKRD44	p326_d0_GGGATGAGTATAGTAG-1	0.89287	0
DDX17	p326_d0_GGGATGAGTATAGTAG-1	0.499463	0
ZBTB20	p326_d0_GGGATGAGTATAGTAG-1	0.847409	0
SMG1	p326_d0_GGGATGAGTATAGTAG-1	1.60316	0
AFF3	p326_d0_GGGATGAGTATAGTAG-1	0.605341	0
XIST	p326_d0_GGGATGAGTATAGTAG-1	-0.170542	0
PPP1R15A	p326_d0_GGGATGAGTATAGTAG-1	-0.698194	0
BTG2	p326_d0_GGGATGAGTATAGTAG-1	0.174393	0
BCL2A1	p326_d0_GGGATGAGTATAGTAG-1	-0.400358	0
NR4A2	p326_d0_GGGATGAGTATAGTAG-1	-0.373226	0
CD83	p326_d0_GGGATGAGTATAGTAG-1	0.525216	0
FOS	p326_d0_GGGATGAGTATAGTAG-1	1.41669	0
IER2	p326_d0_GGGATGAGTATAGTAG-1	-0.827319	0
NR4A1	p326_d0_GGGATGAGTATAGTAG-1	-0.192526	0
EGR1	p326_d0_GGGATGAGTATAGTAG-1	-0.111358	0
DUSP2	p326_d0_GGGATGAGTATAGTAG-1	-0.241937	0
S100A4	p326_d0_GGGATGAGTATAGTAG-1	-0.54254	0
COTL1	p326_d0_GGGATGAGTATAGTAG-1	0.515137	0
CD27	p326_d0_GGGATGAGTATAGTAG-1	-0.343829	0
AIM2	p326_d0_GGGATGAGTATAGTAG-1	-0.356498	0
ANXA2	p326_d0_GGGATGAGTATAGTAG-1	-0.576206	0
CRIP1	p326_d0_GGGATGAGTATAGTAG-1	-0.425611	0
LGALS1	p326_d0_GGGATGAGTATAGTAG-1	-0.353915	0
IGHG2	p326_d0_GGGATGAGTATAGTAG-1	-0.35153	0
TNFRSF13B	p326_d0_GGGATGAGTATAGTAG-1	-0.4436	0
IGHA1	p326_d0_GGGATGAGTATAGTAG-1	-0.368882	0
H1FX	p326_d0_GGGATGAGTATAGTAG-1	2.18265	0
CXCR4	p326_d0_GGGATGAGTATAGTAG-1	0.614679	0
IGLL5	p326_d0_GGGATGAGTATAGTAG-1	1.79128	0
YBX3	p326_d0_GGGATGAGTATAGTAG-1	-0.741659	0
IGHD	p326_d0_GGGATGAGTATAGTAG-1	0.479908	0
BACH2	p326_d0_GGGATGAGTATAGTAG-1	1.39244	0
PLPP5	p326_d0_GGGATGAGTATAGTAG-1	0.292516	0
FCER2	p326_d0_GGGATGAGTATAGTAG-1	0.441968	0
IL4R	p326_d0_GGGATGAGTATAGTAG-1	0.340613	0
TCL1A	p326_d0_GGGATGAGTATAGTAG-1	1.2503	0
PDIA4	p326_7m_GCTCCTATCCACGAAT-1	2.5	0
SRGN	p326_7m_GCTCCTATCCACGAAT-1	-0.381477	0
TXNDC5	p326_7m_GCTCCTATCCACGAAT-1	-0.261402	0
SEC11C	p326_7m_GCTCCTATCCACGAAT-1	-0.5144	0
ITM2C	p326_7m_GCTCCTATCCACGAAT-1	-0.484354	0
FKBP11	p326_7m_GCTCCTATCCACGAAT-1	-0.251256	0
MZB1	p326_7m_GCTCCTATCCACGAAT-1	-0.569464	0
XBP1	p326_7m_GCTCCTATCCACGAAT-1	-0.356055	0
JCHAIN	p326_7m_GCTCCTATCCACGAAT-1	-0.640077	0
KRTCAP2	p326_7m_GCTCCTATCCACGAAT-1	1.94389	0
PAPOLA	p326_7m_GCTCCTATCCACGAAT-1	0.930831	0
CD79A	p326_7m_GCTCCTATCCACGAAT-1	0.944884	0
HLA-DRB1	p326_7m_GCTCCTATCCACGAAT-1	0.847467	0
HLA-A	p326_7m_GCTCCTATCCACGAAT-1	0.963169	0
HLA-E	p326_7m_GCTCCTATCCACGAAT-1	0.763141	0
HLA-B	p326_7m_GCTCCTATCCACGAAT-1	-0.433648	0
TXNIP	p326_7m_GCTCCTATCCACGAAT-1	0.972845	0
HLA-C	p326_7m_GCTCCTATCCACGAAT-1	0.75111	0
CD37	p326_7m_GCTCCTATCCACGAAT-1	0.568906	0
TMEM131L	p326_7m_GCTCCTATCCACGAAT-1	-0.690458	0
COL19A1	p326_7m_GCTCCTATCCACGAAT-1	-0.758219	0
UTRN	p326_7m_GCTCCTATCCACGAAT-1	1.26623	0
ANKRD44	p326_7m_GCTCCTATCCACGAAT-1	-0.98433	0
DDX17	p326_7m_GCTCCTATCCACGAAT-1	1.22045	0
ZBTB20	p326_7m_GCTCCTATCCACGAAT-1	-0.661924	0
SMG1	p326_7m_GCTCCTATCCACGAAT-1	-0.667667	0
AFF3	p326_7m_GCTCCTATCCACGAAT-1	1.32106	0
XIST	p326_7m_GCTCCTATCCACGAAT-1	-0.170542	0
PPP1R15A	p326_7m_GCTCCTATCCACGAAT-1	-0.698194	0
BTG2	p326_7m_GCTCCTATCCACGAAT-1	0.792598	0
BCL2A1	p326_7m_GCTCCTATCCACGAAT-1	-0.400358	0
NR4A2	p326_7m_GCTCCTATCCACGAAT-1	-0.373226	0
CD83	p326_7m_GCTCCTATCCACGAAT-1	1.14173	0
FOS	p326_7m_GCTCCTATCCACGAAT-1	-0.556827	0
IER2	p326_7m_GCTCCTATCCACGAAT-1	0.965765	0
NR4A1	p326_7m_GCTCCTATCCACGAAT-1	2.5	0
EGR1	p326_7m_GCTCCTATCCACGAAT-1	-0.111358	0
DUSP2	p326_7m_GCTCCTATCCACGAAT-1	-0.241937	0
S100A4	p326_7m_GCTCCTATCCACGAAT-1	1.45681	0
COTL1	p326_7m_GCTCCTATCCACGAAT-1	-1.13803	0
CD27	p326_7m_GCTCCTATCCACGAAT-1	-0.343829	0
AIM2	p326_7m_GCTCCTATCCACGAAT-1	-0.356498	0
ANXA2	p326_7m_GCTCCTATCCACGAAT-1	-0.576206	0
CRIP1	p326_7m_GCTCCTATCCACGAAT-1	-0.425611	0
LGALS1	p326_7m_GCTCCTATCCACGAAT-1	-0.353915	0
IGHG2	p326_7m_GCTCCTATCCACGAAT-1	-0.35153	0
TNFRSF13B	p326_7m_GCTCCTATCCACGAAT-1	2.41376	0
IGHA1	p326_7m_GCTCCTATCCACGAAT-1	-0.368882	0
H1FX	p326_7m_GCTCCTATCCACGAAT-1	-0.654287	0
CXCR4	p326_7m_GCTCCTATCCACGAAT-1	0.85381	0
IGLL5	p326_7m_GCTCCTATCCACGAAT-1	-0.669256	0
YBX3	p326_7m_GCTCCTATCCACGAAT-1	2.0171	0
IGHD	p326_7m_GCTCCTATCCACGAAT-1	-1.10196	0
BACH2	p326_7m_GCTCCTATCCACGAAT-1	1.20191	0
PLPP5	p326_7m_GCTCCTATCCACGAAT-1	0.90975	0
FCER2	p326_7m_GCTCCTATCCACGAAT-1	0.135345	0
IL4R	p326_7m_GCTCCTATCCACGAAT-1	1.54199	0
TCL1A	p326_7m_GCTCCTATCCACGAAT-1	0.413519	0
PDIA4	p145_d0_ATCCGAAAGGAATTAC-1	-0.42797	0
SRGN	p145_d0_ATCCGAAAGGAATTAC-1	-0.381477	0
TXNDC5	p145_d0_ATCCGAAAGGAATTAC-1	-0.261402	0
SEC11C	p145_d0_ATCCGAAAGGAATTAC-1	-0.5144	0
ITM2C	p145_d0_ATCCGAAAGGAATTAC-1	-0.484354	0
FKBP11	p145_d0_ATCCGAAAGGAATTAC-1	-0.251256	0
MZB1	p145_d0_ATCCGAAAGGAATTAC-1	-0.569464	0
XBP1	p145_d0_ATCCGAAAGGAATTAC-1	2.5	0
JCHAIN	p145_d0_ATCCGAAAGGAATTAC-1	-0.640077	0
KRTCAP2	p145_d0_ATCCGAAAGGAATTAC-1	-0.939588	0
PAPOLA	p145_d0_ATCCGAAAGGAATTAC-1	-1.02673	0
CD79A	p145_d0_ATCCGAAAGGAATTAC-1	-0.33716	0
HLA-DRB1	p145_d0_ATCCGAAAGGAATTAC-1	0.802966	0
HLA-A	p145_d0_ATCCGAAAGGAATTAC-1	-0.0441206	0
HLA-E	p145_d0_ATCCGAAAGGAATTAC-1	0.068632	0
HLA-B	p145_d0_ATCCGAAAGGAATTAC-1	0.433248	0
TXNIP	p145_d0_ATCCGAAAGGAATTAC-1	0.307839	0
HLA-C	p145_d0_ATCCGAAAGGAATTAC-1	0.196962	0
CD37	p145_d0_ATCCGAAAGGAATTAC-1	-0.468467	0
TMEM131L	p145_d0_ATCCGAAAGGAATTAC-1	-0.690458	0
COL19A1	p145_d0_ATCCGAAAGGAATTAC-1	1.46426	0
UTRN	p145_d0_ATCCGAAAGGAATTAC-1	-0.767691	0
ANKRD44	p145_d0_ATCCGAAAGGAATTAC-1	-0.98433	0
DDX17	p145_d0_ATCCGAAAGGAATTAC-1	-1.27722	0
ZBTB20	p145_d0_ATCCGAAAGGAATTAC-1	1.12199	0
SMG1	p145_d0_ATCCGAAAGGAATTAC-1	-0.667667	0
AFF3	p145_d0_ATCCGAAAGGAATTAC-1	-1.15835	0
XIST	p145_d0_ATCCGAAAGGAATTAC-1	2.5	0
PPP1R15A	p145_d0_ATCCGAAAGGAATTAC-1	1.67255	0
BTG2	p145_d0_ATCCGAAAGGAATTAC-1	1.02903	0
BCL2A1	p145_d0_ATCCGAAAGGAATTAC-1	-0.400358	0
NR4A2	p145_d0_ATCCGAAAGGAATTAC-1	-0.373226	0
CD83	p145_d0_ATCCGAAAGGAATTAC-1	1.57553	0
FOS	p145_d0_ATCCGAAAGGAATTAC-1	-0.556827	0
IER2	p145_d0_ATCCGAAAGGAATTAC-1	-0.827319	0
NR4A1	p145_d0_ATCCGAAAGGAATTAC-1	-0.192526	0
EGR1	p145_d0_ATCCGAAAGGAATTAC-1	-0.111358	0
DUSP2	p145_d0_ATCCGAAAGGAATTAC-1	-0.241937	0
S100A4	p145_d0_ATCCGAAAGGAATTAC-1	2.5	0
COTL1	p145_d0_ATCCGAAAGGAATTAC-1	-1.13803	0
CD27	p145_d0_ATCCGAAAGGAATTAC-1	-0.343829	0
AIM2	p145_d0_ATCCGAAAGGAATTAC-1	-0.356498	0
ANXA2	p145_d0_ATCCGAAAGGAATTAC-1	-0.576206	0
CRIP1	p145_d0_ATCCGAAAGGAATTAC-1	-0.425611	0
LGALS1	p145_d0_ATCCGAAAGGAATTAC-1	-0.353915	0
IGHG2	p145_d0_ATCCGAAAGGAATTAC-1	-0.35153	0
TNFRSF13B	p145_d0_ATCCGAAAGGAATTAC-1	-0.4436	0
IGHA1	p145_d0_ATCCGAAAGGAATTAC-1	-0.368882	0
H1FX	p145_d0_ATCCGAAAGGAATTAC-1	-0.654287	0
CXCR4	p145_d0_ATCCGAAAGGAATTAC-1	0.746029	0
IGLL5	p145_d0_ATCCGAAAGGAATTAC-1	0.60744	0
YBX3	p145_d0_ATCCGAAAGGAATTAC-1	1.17266	0
IGHD	p145_d0_ATCCGAAAGGAATTAC-1	0.148474	0
BACH2	p145_d0_ATCCGAAAGGAATTAC-1	0.205497	0
PLPP5	p145_d0_ATCCGAAAGGAATTAC-1	0.516007	0
FCER2	p145_d0_ATCCGAAAGGAATTAC-1	0.931768	0
IL4R	p145_d0_ATCCGAAAGGAATTAC-1	0.0387535	0
TCL1A	p145_d0_ATCCGAAAGGAATTAC-1	0.5995	0
PDIA4	p134_7m_GGAACTTAGTCAAGGC-1	-0.42797	0
SRGN	p134_7m_GGAACTTAGTCAAGGC-1	-0.381477	0
TXNDC5	p134_7m_GGAACTTAGTCAAGGC-1	-0.261402	0
SEC11C	p134_7m_GGAACTTAGTCAAGGC-1	-0.5144	0
ITM2C	p134_7m_GGAACTTAGTCAAGGC-1	-0.484354	0
FKBP11	p134_7m_GGAACTTAGTCAAGGC-1	-0.251256	0
MZB1	p134_7m_GGAACTTAGTCAAGGC-1	-0.569464	0
XBP1	p134_7m_GGAACTTAGTCAAGGC-1	-0.356055	0
JCHAIN	p134_7m_GGAACTTAGTCAAGGC-1	-0.640077	0
KRTCAP2	p134_7m_GGAACTTAGTCAAGGC-1	0.683879	0
PAPOLA	p134_7m_GGAACTTAGTCAAGGC-1	-1.02673	0
CD79A	p134_7m_GGAACTTAGTCAAGGC-1	-0.869056	0
HLA-DRB1	p134_7m_GGAACTTAGTCAAGGC-1	-0.205862	0
HLA-A	p134_7m_GGAACTTAGTCAAGGC-1	0.443022	0
HLA-E	p134_7m_GGAACTTAGTCAAGGC-1	0.351343	0
HLA-B	p134_7m_GGAACTTAGTCAAGGC-1	0.327199	0
TXNIP	p134_7m_GGAACTTAGTCAAGGC-1	-0.165088	0
HLA-C	p134_7m_GGAACTTAGTCAAGGC-1	-1.22756	0
CD37	p134_7m_GGAACTTAGTCAAGGC-1	1.41817	0
TMEM131L	p134_7m_GGAACTTAGTCAAGGC-1	1.07911	0
COL19A1	p134_7m_GGAACTTAGTCAAGGC-1	1.46662	0
UTRN	p134_7m_GGAACTTAGTCAAGGC-1	-0.767691	0
ANKRD44	p134_7m_GGAACTTAGTCAAGGC-1	1.17098	0
DDX17	p134_7m_GGAACTTAGTCAAGGC-1	-1.27722	0
ZBTB20	p134_7m_GGAACTTAGTCAAGGC-1	1.1243	0
SMG1	p134_7m_GGAACTTAGTCAAGGC-1	-0.667667	0
AFF3	p134_7m_GGAACTTAGTCAAGGC-1	0.866635	0
XIST	p134_7m_GGAACTTAGTCAAGGC-1	-0.170542	0
PPP1R15A	p134_7m_GGAACTTAGTCAAGGC-1	-0.698194	0
BTG2	p134_7m_GGAACTTAGTCAAGGC-1	-1.02109	0
BCL2A1	p134_7m_GGAACTTAGTCAAGGC-1	-0.400358	0
NR4A2	p134_7m_GGAACTTAGTCAAGGC-1	2.06345	0
CD83	p134_7m_GGAACTTAGTCAAGGC-1	0.750292	0
FOS	p134_7m_GGAACTTAGTCAAGGC-1	-0.556827	0
IER2	p134_7m_GGAACTTAGTCAAGGC-1	0.571405	0
NR4A1	p134_7m_GGAACTTAGTCAAGGC-1	-0.192526	0
EGR1	p134_7m_GGAACTTAGTCAAGGC-1	-0.111358	0
DUSP2	p134_7m_GGAACTTAGTCAAGGC-1	-0.241937	0
S100A4	p134_7m_GGAACTTAGTCAAGGC-1	1.01709	0
COTL1	p134_7m_GGAACTTAGTCAAGGC-1	0.17046	0
CD27	p134_7m_GGAACTTAGTCAAGGC-1	-0.343829	0
AIM2	p134_7m_GGAACTTAGTCAAGGC-1	-0.356498	0
ANXA2	p134_7m_GGAACTTAGTCAAGGC-1	-0.576206	0
CRIP1	p134_7m_GGAACTTAGTCAAGGC-1	-0.425611	0
LGALS1	p134_7m_GGAACTTAGTCAAGGC-1	-0.353915	0
IGHG2	p134_7m_GGAACTTAGTCAAGGC-1	-0.35153	0
TNFRSF13B	p134_7m_GGAACTTAGTCAAGGC-1	-0.4436	0
IGHA1	p134_7m_GGAACTTAGTCAAGGC-1	-0.368882	0
H1FX	p134_7m_GGAACTTAGTCAAGGC-1	-0.654287	0
CXCR4	p134_7m_GGAACTTAGTCAAGGC-1	0.430859	0
IGLL5	p134_7m_GGAACTTAGTCAAGGC-1	1.18511	0
YBX3	p134_7m_GGAACTTAGTCAAGGC-1	1.17469	0
IGHD	p134_7m_GGAACTTAGTCAAGGC-1	0.150094	0
BACH2	p134_7m_GGAACTTAGTCAAGGC-1	-1.07455	0
PLPP5	p134_7m_GGAACTTAGTCAAGGC-1	-0.0246071	0
FCER2	p134_7m_GGAACTTAGTCAAGGC-1	-0.194655	0
IL4R	p134_7m_GGAACTTAGTCAAGGC-1	1.1396	0
TCL1A	p134_7m_GGAACTTAGTCAAGGC-1	0.461861	0
PDIA4	p326_d0_AGGGTGACATTAACCG-1	-0.42797	0
SRGN	p326_d0_AGGGTGACATTAACCG-1	1.92501	0
TXNDC5	p326_d0_AGGGTGACATTAACCG-1	-0.261402	0
SEC11C	p326_d0_AGGGTGACATTAACCG-1	-0.5144	0
ITM2C	p326_d0_AGGGTGACATTAACCG-1	-0.484354	0
FKBP11	p326_d0_AGGGTGACATTAACCG-1	-0.251256	0
MZB1	p326_d0_AGGGTGACATTAACCG-1	1.79226	0
XBP1	p326_d0_AGGGTGACATTAACCG-1	-0.356055	0
JCHAIN	p326_d0_AGGGTGACATTAACCG-1	-0.640077	0
KRTCAP2	p326_d0_AGGGTGACATTAACCG-1	0.399734	0
PAPOLA	p326_d0_AGGGTGACATTAACCG-1	0.864829	0
CD79A	p326_d0_AGGGTGACATTAACCG-1	0.913093	0
HLA-DRB1	p326_d0_AGGGTGACATTAACCG-1	-0.982261	0
HLA-A	p326_d0_AGGGTGACATTAACCG-1	0.468823	0
HLA-E	p326_d0_AGGGTGACATTAACCG-1	0.314654	0
HLA-B	p326_d0_AGGGTGACATTAACCG-1	-0.851612	0
TXNIP	p326_d0_AGGGTGACATTAACCG-1	1.42657	0
HLA-C	p326_d0_AGGGTGACATTAACCG-1	0.552958	0
CD37	p326_d0_AGGGTGACATTAACCG-1	-0.123025	0
TMEM131L	p326_d0_AGGGTGACATTAACCG-1	-0.690458	0
COL19A1	p326_d0_AGGGTGACATTAACCG-1	0.507082	0
UTRN	p326_d0_AGGGTGACATTAACCG-1	-0.767691	0
ANKRD44	p326_d0_AGGGTGACATTAACCG-1	0.24143	0
DDX17	p326_d0_AGGGTGACATTAACCG-1	0.464732	0
ZBTB20	p326_d0_AGGGTGACATTAACCG-1	-0.661924	0
SMG1	p326_d0_AGGGTGACATTAACCG-1	0.815123	0
AFF3	p326_d0_AGGGTGACATTAACCG-1	-0.00670908	0
XIST	p326_d0_AGGGTGACATTAACCG-1	-0.170542	0
PPP1R15A	p326_d0_AGGGTGACATTAACCG-1	-0.698194	0
BTG2	p326_d0_AGGGTGACATTAACCG-1	0.731447	0
BCL2A1	p326_d0_AGGGTGACATTAACCG-1	-0.400358	0
NR4A2	p326_d0_AGGGTGACATTAACCG-1	-0.373226	0
CD83	p326_d0_AGGGTGACATTAACCG-1	0.495518	0
FOS	p326_d0_AGGGTGACATTAACCG-1	0.731826	0
IER2	p326_d0_AGGGTGACATTAACCG-1	0.326595	0
NR4A1	p326_d0_AGGGTGACATTAACCG-1	-0.192526	0
EGR1	p326_d0_AGGGTGACATTAACCG-1	-0.111358	0
DUSP2	p326_d0_AGGGTGACATTAACCG-1	-0.241937	0
S100A4	p326_d0_AGGGTGACATTAACCG-1	1.3894	0
COTL1	p326_d0_AGGGTGACATTAACCG-1	-1.13803	0
CD27	p326_d0_AGGGTGACATTAACCG-1	-0.343829	0
AIM2	p326_d0_AGGGTGACATTAACCG-1	-0.356498	0
ANXA2	p326_d0_AGGGTGACATTAACCG-1	-0.576206	0
CRIP1	p326_d0_AGGGTGACATTAACCG-1	-0.425611	0
LGALS1	p326_d0_AGGGTGACATTAACCG-1	-0.353915	0
IGHG2	p326_d0_AGGGTGACATTAACCG-1	-0.35153	0
TNFRSF13B	p326_d0_AGGGTGACATTAACCG-1	-0.4436	0
IGHA1	p326_d0_AGGGTGACATTAACCG-1	-0.368882	0
H1FX	p326_d0_AGGGTGACATTAACCG-1	1.03185	0
CXCR4	p326_d0_AGGGTGACATTAACCG-1	1.11594	0
IGLL5	p326_d0_AGGGTGACATTAACCG-1	1.53875	0
YBX3	p326_d0_AGGGTGACATTAACCG-1	0.348199	0
IGHD	p326_d0_AGGGTGACATTAACCG-1	-0.0690455	0
BACH2	p326_d0_AGGGTGACATTAACCG-1	0.513124	0
PLPP5	p326_d0_AGGGTGACATTAACCG-1	0.262783	0
FCER2	p326_d0_AGGGTGACATTAACCG-1	0.0847544	0
IL4R	p326_d0_AGGGTGACATTAACCG-1	-1.10011	0
TCL1A	p326_d0_AGGGTGACATTAACCG-1	0.364423	0
PDIA4	p326_6w_GGCTCGACACACCGCA-1	2.11402	0
SRGN	p326_6w_GGCTCGACACACCGCA-1	-0.381477	0
TXNDC5	p326_6w_GGCTCGACACACCGCA-1	-0.261402	0
SEC11C	p326_6w_GGCTCGACACACCGCA-1	-0.5144	0
ITM2C	p326_6w_GGCTCGACACACCGCA-1	-0.484354	0
FKBP11	p326_6w_GGCTCGACACACCGCA-1	-0.251256	0
MZB1	p326_6w_GGCTCGACACACCGCA-1	-0.569464	0
XBP1	p326_6w_GGCTCGACACACCGCA-1	-0.356055	0
JCHAIN	p326_6w_GGCTCGACACACCGCA-1	1.81456	0
KRTCAP2	p326_6w_GGCTCGACACACCGCA-1	-0.939588	0
PAPOLA	p326_6w_GGCTCGACACACCGCA-1	-1.02673	0
CD79A	p326_6w_GGCTCGACACACCGCA-1	-0.109387	0
HLA-DRB1	p326_6w_GGCTCGACACACCGCA-1	0.417811	0
HLA-A	p326_6w_GGCTCGACACACCGCA-1	0.444643	0
HLA-E	p326_6w_GGCTCGACACACCGCA-1	0.591782	0
HLA-B	p326_6w_GGCTCGACACACCGCA-1	0.75115	0
TXNIP	p326_6w_GGCTCGACACACCGCA-1	-2.5	0
HLA-C	p326_6w_GGCTCGACACACCGCA-1	0.744264	0
CD37	p326_6w_GGCTCGACACACCGCA-1	1.81852	0
TMEM131L	p326_6w_GGCTCGACACACCGCA-1	-0.690458	0
COL19A1	p326_6w_GGCTCGACACACCGCA-1	-0.758219	0
UTRN	p326_6w_GGCTCGACACACCGCA-1	-0.767691	0
ANKRD44	p326_6w_GGCTCGACACACCGCA-1	-0.98433	0
DDX17	p326_6w_GGCTCGACACACCGCA-1	1.48572	0
ZBTB20	p326_6w_GGCTCGACACACCGCA-1	-0.661924	0
SMG1	p326_6w_GGCTCGACACACCGCA-1	1.13064	0
AFF3	p326_6w_GGCTCGACACACCGCA-1	0.238343	0
XIST	p326_6w_GGCTCGACACACCGCA-1	-0.170542	0
PPP1R15A	p326_6w_GGCTCGACACACCGCA-1	-0.698194	0
BTG2	p326_6w_GGCTCGACACACCGCA-1	1.03208	0
BCL2A1	p326_6w_GGCTCGACACACCGCA-1	-0.400358	0
NR4A2	p326_6w_GGCTCGACACACCGCA-1	-0.373226	0
CD83	p326_6w_GGCTCGACACACCGCA-1	0.209087	0
FOS	p326_6w_GGCTCGACACACCGCA-1	1.00603	0
IER2	p326_6w_GGCTCGACACACCGCA-1	0.57213	0
NR4A1	p326_6w_GGCTCGACACACCGCA-1	-0.192526	0
EGR1	p326_6w_GGCTCGACACACCGCA-1	-0.111358	0
DUSP2	p326_6w_GGCTCGACACACCGCA-1	-0.241937	0
S100A4	p326_6w_GGCTCGACACACCGCA-1	-0.54254	0
COTL1	p326_6w_GGCTCGACACACCGCA-1	0.171138	0
CD27	p326_6w_GGCTCGACACACCGCA-1	-0.343829	0
AIM2	p326_6w_GGCTCGACACACCGCA-1	-0.356498	0
ANXA2	p326_6w_GGCTCGACACACCGCA-1	-0.576206	0
CRIP1	p326_6w_GGCTCGACACACCGCA-1	-0.425611	0
LGALS1	p326_6w_GGCTCGACACACCGCA-1	-0.353915	0
IGHG2	p326_6w_GGCTCGACACACCGCA-1	-0.35153	0
TNFRSF13B	p326_6w_GGCTCGACACACCGCA-1	-0.4436	0
IGHA1	p326_6w_GGCTCGACACACCGCA-1	-0.368882	0
H1FX	p326_6w_GGCTCGACACACCGCA-1	1.52935	0
CXCR4	p326_6w_GGCTCGACACACCGCA-1	-0.379189	0
IGLL5	p326_6w_GGCTCGACACACCGCA-1	-0.669256	0
YBX3	p326_6w_GGCTCGACACACCGCA-1	0.580103	0
IGHD	p326_6w_GGCTCGACACACCGCA-1	1.35802	0
BACH2	p326_6w_GGCTCGACACACCGCA-1	1.44369	0
PLPP5	p326_6w_GGCTCGACACACCGCA-1	0.518595	0
FCER2	p326_6w_GGCTCGACACACCGCA-1	-1.3651	0
IL4R	p326_6w_GGCTCGACACACCGCA-1	1.50486	0
TCL1A	p326_6w_GGCTCGACACACCGCA-1	0.294907	0
PDIA4	p196_6w_TCGGTAAAGGAGTAGA-1	-0.42797	0
SRGN	p196_6w_TCGGTAAAGGAGTAGA-1	-0.381477	0
TXNDC5	p196_6w_TCGGTAAAGGAGTAGA-1	-0.261402	0
SEC11C	p196_6w_TCGGTAAAGGAGTAGA-1	-0.5144	0
ITM2C	p196_6w_TCGGTAAAGGAGTAGA-1	-0.484354	0
FKBP11	p196_6w_TCGGTAAAGGAGTAGA-1	-0.251256	0
MZB1	p196_6w_TCGGTAAAGGAGTAGA-1	1.45323	0
XBP1	p196_6w_TCGGTAAAGGAGTAGA-1	-0.356055	0
JCHAIN	p196_6w_TCGGTAAAGGAGTAGA-1	-0.640077	0
KRTCAP2	p196_6w_TCGGTAAAGGAGTAGA-1	-0.939588	0
PAPOLA	p196_6w_TCGGTAAAGGAGTAGA-1	1.29794	0
CD79A	p196_6w_TCGGTAAAGGAGTAGA-1	-0.393552	0
HLA-DRB1	p196_6w_TCGGTAAAGGAGTAGA-1	-0.150695	0
HLA-A	p196_6w_TCGGTAAAGGAGTAGA-1	-2.5	0
HLA-E	p196_6w_TCGGTAAAGGAGTAGA-1	-1.1148	0
HLA-B	p196_6w_TCGGTAAAGGAGTAGA-1	0.705459	0
TXNIP	p196_6w_TCGGTAAAGGAGTAGA-1	1.61846	0
HLA-C	p196_6w_TCGGTAAAGGAGTAGA-1	-0.732521	0
CD37	p196_6w_TCGGTAAAGGAGTAGA-1	0.953576	0
TMEM131L	p196_6w_TCGGTAAAGGAGTAGA-1	-0.690458	0
COL19A1	p196_6w_TCGGTAAAGGAGTAGA-1	0.868923	0
UTRN	p196_6w_TCGGTAAAGGAGTAGA-1	1.64766	0
ANKRD44	p196_6w_TCGGTAAAGGAGTAGA-1	1.2776	0
DDX17	p196_6w_TCGGTAAAGGAGTAGA-1	1.59556	0
ZBTB20	p196_6w_TCGGTAAAGGAGTAGA-1	1.23307	0
SMG1	p196_6w_TCGGTAAAGGAGTAGA-1	1.23916	0
AFF3	p196_6w_TCGGTAAAGGAGTAGA-1	0.32263	0
XIST	p196_6w_TCGGTAAAGGAGTAGA-1	-0.170542	0
PPP1R15A	p196_6w_TCGGTAAAGGAGTAGA-1	1.0375	0
BTG2	p196_6w_TCGGTAAAGGAGTAGA-1	-1.02109	0
BCL2A1	p196_6w_TCGGTAAAGGAGTAGA-1	-0.400358	0
NR4A2	p196_6w_TCGGTAAAGGAGTAGA-1	-0.373226	0
CD83	p196_6w_TCGGTAAAGGAGTAGA-1	-0.994012	0
FOS	p196_6w_TCGGTAAAGGAGTAGA-1	-0.556827	0
IER2	p196_6w_TCGGTAAAGGAGTAGA-1	-0.827319	0
NR4A1	p196_6w_TCGGTAAAGGAGTAGA-1	-0.192526	0
EGR1	p196_6w_TCGGTAAAGGAGTAGA-1	-0.111358	0
DUSP2	p196_6w_TCGGTAAAGGAGTAGA-1	-0.241937	0
S100A4	p196_6w_TCGGTAAAGGAGTAGA-1	-0.54254	0
COTL1	p196_6w_TCGGTAAAGGAGTAGA-1	-1.13803	0
CD27	p196_6w_TCGGTAAAGGAGTAGA-1	-0.343829	0
AIM2	p196_6w_TCGGTAAAGGAGTAGA-1	-0.356498	0
ANXA2	p196_6w_TCGGTAAAGGAGTAGA-1	-0.576206	0
CRIP1	p196_6w_TCGGTAAAGGAGTAGA-1	-0.425611	0
LGALS1	p196_6w_TCGGTAAAGGAGTAGA-1	-0.353915	0
IGHG2	p196_6w_TCGGTAAAGGAGTAGA-1	-0.35153	0
TNFRSF13B	p196_6w_TCGGTAAAGGAGTAGA-1	-0.4436	0
IGHA1	p196_6w_TCGGTAAAGGAGTAGA-1	-0.368882	0
H1FX	p196_6w_TCGGTAAAGGAGTAGA-1	2.43881	0
CXCR4	p196_6w_TCGGTAAAGGAGTAGA-1	0.697797	0
IGLL5	p196_6w_TCGGTAAAGGAGTAGA-1	2.5	0
YBX3	p196_6w_TCGGTAAAGGAGTAGA-1	0.659868	0
IGHD	p196_6w_TCGGTAAAGGAGTAGA-1	0.226341	0
BACH2	p196_6w_TCGGTAAAGGAGTAGA-1	1.76951	0
PLPP5	p196_6w_TCGGTAAAGGAGTAGA-1	0.604244	0
FCER2	p196_6w_TCGGTAAAGGAGTAGA-1	-0.123378	0
IL4R	p196_6w_TCGGTAAAGGAGTAGA-1	0.976794	0
TCL1A	p196_6w_TCGGTAAAGGAGTAGA-1	1.08074	0
PDIA4	p196_7m_CTCGTACTCTCGTATT-1	-0.42797	0
SRGN	p196_7m_CTCGTACTCTCGTATT-1	-0.381477	0
TXNDC5	p196_7m_CTCGTACTCTCGTATT-1	-0.261402	0
SEC11C	p196_7m_CTCGTACTCTCGTATT-1	-0.5144	0
ITM2C	p196_7m_CTCGTACTCTCGTATT-1	-0.484354	0
FKBP11	p196_7m_CTCGTACTCTCGTATT-1	-0.251256	0
MZB1	p196_7m_CTCGTACTCTCGTATT-1	-0.569464	0
XBP1	p196_7m_CTCGTACTCTCGTATT-1	-0.356055	0
JCHAIN	p196_7m_CTCGTACTCTCGTATT-1	-0.640077	0
KRTCAP2	p196_7m_CTCGTACTCTCGTATT-1	-0.939588	0
PAPOLA	p196_7m_CTCGTACTCTCGTATT-1	2.5	0
CD79A	p196_7m_CTCGTACTCTCGTATT-1	0.0530663	0
HLA-DRB1	p196_7m_CTCGTACTCTCGTATT-1	-1.72437	0
HLA-A	p196_7m_CTCGTACTCTCGTATT-1	-0.0744043	0
HLA-E	p196_7m_CTCGTACTCTCGTATT-1	-2.5	0
HLA-B	p196_7m_CTCGTACTCTCGTATT-1	-1.14379	0
TXNIP	p196_7m_CTCGTACTCTCGTATT-1	1.43714	0
HLA-C	p196_7m_CTCGTACTCTCGTATT-1	-2.5	0
CD37	p196_7m_CTCGTACTCTCGTATT-1	0.250681	0
TMEM131L	p196_7m_CTCGTACTCTCGTATT-1	-0.690458	0
COL19A1	p196_7m_CTCGTACTCTCGTATT-1	-0.758219	0
UTRN	p196_7m_CTCGTACTCTCGTATT-1	2.10435	0
ANKRD44	p196_7m_CTCGTACTCTCGTATT-1	-0.98433	0
DDX17	p196_7m_CTCGTACTCTCGTATT-1	-1.27722	0
ZBTB20	p196_7m_CTCGTACTCTCGTATT-1	2.5	0
SMG1	p196_7m_CTCGTACTCTCGTATT-1	2.5	0
AFF3	p196_7m_CTCGTACTCTCGTATT-1	2.12678	0
XIST	p196_7m_CTCGTACTCTCGTATT-1	-0.170542	0
PPP1R15A	p196_7m_CTCGTACTCTCGTATT-1	-0.698194	0
BTG2	p196_7m_CTCGTACTCTCGTATT-1	1.53997	0
BCL2A1	p196_7m_CTCGTACTCTCGTATT-1	-0.400358	0
NR4A2	p196_7m_CTCGTACTCTCGTATT-1	-0.373226	0
CD83	p196_7m_CTCGTACTCTCGTATT-1	1.18271	0
FOS	p196_7m_CTCGTACTCTCGTATT-1	-0.556827	0
IER2	p196_7m_CTCGTACTCTCGTATT-1	1.70465	0
NR4A1	p196_7m_CTCGTACTCTCGTATT-1	-0.192526	0
EGR1	p196_7m_CTCGTACTCTCGTATT-1	-0.111358	0
DUSP2	p196_7m_CTCGTACTCTCGTATT-1	-0.241937	0
S100A4	p196_7m_CTCGTACTCTCGTATT-1	-0.54254	0
COTL1	p196_7m_CTCGTACTCTCGTATT-1	1.23059	0
CD27	p196_7m_CTCGTACTCTCGTATT-1	-0.343829	0
AIM2	p196_7m_CTCGTACTCTCGTATT-1	-0.356498	0
ANXA2	p196_7m_CTCGTACTCTCGTATT-1	-0.576206	0
CRIP1	p196_7m_CTCGTACTCTCGTATT-1	-0.425611	0
LGALS1	p196_7m_CTCGTACTCTCGTATT-1	-0.353915	0
IGHG2	p196_7m_CTCGTACTCTCGTATT-1	-0.35153	0
TNFRSF13B	p196_7m_CTCGTACTCTCGTATT-1	-0.4436	0
IGHA1	p196_7m_CTCGTACTCTCGTATT-1	-0.368882	0
H1FX	p196_7m_CTCGTACTCTCGTATT-1	-0.654287	0
CXCR4	p196_7m_CTCGTACTCTCGTATT-1	-2.08934	0
IGLL5	p196_7m_CTCGTACTCTCGTATT-1	-0.669256	0
YBX3	p196_7m_CTCGTACTCTCGTATT-1	-0.741659	0
IGHD	p196_7m_CTCGTACTCTCGTATT-1	1.16451	0
BACH2	p196_7m_CTCGTACTCTCGTATT-1	1.24559	0
PLPP5	p196_7m_CTCGTACTCTCGTATT-1	0.950773	0
FCER2	p196_7m_CTCGTACTCTCGTATT-1	1.77627	0
IL4R	p196_7m_CTCGTACTCTCGTATT-1	0.964125	0
TCL1A	p196_7m_CTCGTACTCTCGTATT-1	-1.59192	0
PDIA4	p145_d0_TGGCCAGGTAAGTAGT-1	-0.42797	0
SRGN	p145_d0_TGGCCAGGTAAGTAGT-1	-0.381477	0
TXNDC5	p145_d0_TGGCCAGGTAAGTAGT-1	-0.261402	0
SEC11C	p145_d0_TGGCCAGGTAAGTAGT-1	-0.5144	0
ITM2C	p145_d0_TGGCCAGGTAAGTAGT-1	1.93179	0
FKBP11	p145_d0_TGGCCAGGTAAGTAGT-1	-0.251256	0
MZB1	p145_d0_TGGCCAGGTAAGTAGT-1	-0.569464	0
XBP1	p145_d0_TGGCCAGGTAAGTAGT-1	-0.356055	0
JCHAIN	p145_d0_TGGCCAGGTAAGTAGT-1	-0.640077	0
KRTCAP2	p145_d0_TGGCCAGGTAAGTAGT-1	-0.939588	0
PAPOLA	p145_d0_TGGCCAGGTAAGTAGT-1	1.92664	0
CD79A	p145_d0_TGGCCAGGTAAGTAGT-1	-1.67458	0
HLA-DRB1	p145_d0_TGGCCAGGTAAGTAGT-1	1.03156	0
HLA-A	p145_d0_TGGCCAGGTAAGTAGT-1	0.22345	0
HLA-E	p145_d0_TGGCCAGGTAAGTAGT-1	-0.321944	0
HLA-B	p145_d0_TGGCCAGGTAAGTAGT-1	0.981988	0
TXNIP	p145_d0_TGGCCAGGTAAGTAGT-1	1.51305	0
HLA-C	p145_d0_TGGCCAGGTAAGTAGT-1	0.0281666	0
CD37	p145_d0_TGGCCAGGTAAGTAGT-1	1.29815	0
TMEM131L	p145_d0_TGGCCAGGTAAGTAGT-1	-0.690458	0
COL19A1	p145_d0_TGGCCAGGTAAGTAGT-1	-0.758219	0
UTRN	p145_d0_TGGCCAGGTAAGTAGT-1	-0.767691	0
ANKRD44	p145_d0_TGGCCAGGTAAGTAGT-1	-0.98433	0
DDX17	p145_d0_TGGCCAGGTAAGTAGT-1	1.44256	0
ZBTB20	p145_d0_TGGCCAGGTAAGTAGT-1	-0.661924	0
SMG1	p145_d0_TGGCCAGGTAAGTAGT-1	-0.667667	0
AFF3	p145_d0_TGGCCAGGTAAGTAGT-1	1.11577	0
XIST	p145_d0_TGGCCAGGTAAGTAGT-1	-0.170542	0
PPP1R15A	p145_d0_TGGCCAGGTAAGTAGT-1	-0.698194	0
BTG2	p145_d0_TGGCCAGGTAAGTAGT-1	-1.02109	0
BCL2A1	p145_d0_TGGCCAGGTAAGTAGT-1	-0.400358	0
NR4A2	p145_d0_TGGCCAGGTAAGTAGT-1	-0.373226	0
CD83	p145_d0_TGGCCAGGTAAGTAGT-1	0.392224	0
FOS	p145_d0_TGGCCAGGTAAGTAGT-1	-0.556827	0
IER2	p145_d0_TGGCCAGGTAAGTAGT-1	-0.827319	0
NR4A1	p145_d0_TGGCCAGGTAAGTAGT-1	-0.192526	0
EGR1	p145_d0_TGGCCAGGTAAGTAGT-1	-0.111358	0
DUSP2	p145_d0_TGGCCAGGTAAGTAGT-1	-0.241937	0
S100A4	p145_d0_TGGCCAGGTAAGTAGT-1	-0.54254	0
COTL1	p145_d0_TGGCCAGGTAAGTAGT-1	-1.13803	0
CD27	p145_d0_TGGCCAGGTAAGTAGT-1	-0.343829	0
AIM2	p145_d0_TGGCCAGGTAAGTAGT-1	-0.356498	0
ANXA2	p145_d0_TGGCCAGGTAAGTAGT-1	-0.576206	0
CRIP1	p145_d0_TGGCCAGGTAAGTAGT-1	-0.425611	0
LGALS1	p145_d0_TGGCCAGGTAAGTAGT-1	-0.353915	0
IGHG2	p145_d0_TGGCCAGGTAAGTAGT-1	-0.35153	0
TNFRSF13B	p145_d0_TGGCCAGGTAAGTAGT-1	-0.4436	0
IGHA1	p145_d0_TGGCCAGGTAAGTAGT-1	-0.368882	0
H1FX	p145_d0_TGGCCAGGTAAGTAGT-1	-0.654287	0
CXCR4	p145_d0_TGGCCAGGTAAGTAGT-1	1.33461	0
IGLL5	p145_d0_TGGCCAGGTAAGTAGT-1	2.09058	0
YBX3	p145_d0_TGGCCAGGTAAGTAGT-1	-0.741659	0
IGHD	p145_d0_TGGCCAGGTAAGTAGT-1	0.937715	0
BACH2	p145_d0_TGGCCAGGTAAGTAGT-1	-1.07455	0
PLPP5	p145_d0_TGGCCAGGTAAGTAGT-1	0.159368	0
FCER2	p145_d0_TGGCCAGGTAAGTAGT-1	1.54306	0
IL4R	p145_d0_TGGCCAGGTAAGTAGT-1	-1.10011	0
TCL1A	p145_d0_TGGCCAGGTAAGTAGT-1	0.794187	0
PDIA4	p196_7m_CTGCTGTCAGCTCCGA-1	-0.42797	0
SRGN	p196_7m_CTGCTGTCAGCTCCGA-1	-0.381477	0
TXNDC5	p196_7m_CTGCTGTCAGCTCCGA-1	-0.261402	0
SEC11C	p196_7m_CTGCTGTCAGCTCCGA-1	2.5	0
ITM2C	p196_7m_CTGCTGTCAGCTCCGA-1	-0.484354	0
FKBP11	p196_7m_CTGCTGTCAGCTCCGA-1	-0.251256	0
MZB1	p196_7m_CTGCTGTCAGCTCCGA-1	-0.569464	0
XBP1	p196_7m_CTGCTGTCAGCTCCGA-1	-0.356055	0
JCHAIN	p196_7m_CTGCTGTCAGCTCCGA-1	-0.640077	0
KRTCAP2	p196_7m_CTGCTGTCAGCTCCGA-1	-0.939588	0
PAPOLA	p196_7m_CTGCTGTCAGCTCCGA-1	-1.02673	0
CD79A	p196_7m_CTGCTGTCAGCTCCGA-1	-0.243187	0
HLA-DRB1	p196_7m_CTGCTGTCAGCTCCGA-1	0.403128	0
HLA-A	p196_7m_CTGCTGTCAGCTCCGA-1	0.0474638	0
HLA-E	p196_7m_CTGCTGTCAGCTCCGA-1	0.425155	0
HLA-B	p196_7m_CTGCTGTCAGCTCCGA-1	-1.24431	0
TXNIP	p196_7m_CTGCTGTCAGCTCCGA-1	-0.10969	0
HLA-C	p196_7m_CTGCTGTCAGCTCCGA-1	-2.5	0
CD37	p196_7m_CTGCTGTCAGCTCCGA-1	0.58354	0
TMEM131L	p196_7m_CTGCTGTCAGCTCCGA-1	-0.690458	0
COL19A1	p196_7m_CTGCTGTCAGCTCCGA-1	1.51826	0
UTRN	p196_7m_CTGCTGTCAGCTCCGA-1	-0.767691	0
ANKRD44	p196_7m_CTGCTGTCAGCTCCGA-1	-0.98433	0
DDX17	p196_7m_CTGCTGTCAGCTCCGA-1	-1.27722	0
ZBTB20	p196_7m_CTGCTGTCAGCTCCGA-1	-0.661924	0
SMG1	p196_7m_CTGCTGTCAGCTCCGA-1	-0.667667	0
AFF3	p196_7m_CTGCTGTCAGCTCCGA-1	-1.15835	0
XIST	p196_7m_CTGCTGTCAGCTCCGA-1	-0.170542	0
PPP1R15A	p196_7m_CTGCTGTCAGCTCCGA-1	-0.698194	0
BTG2	p196_7m_CTGCTGTCAGCTCCGA-1	-1.02109	0
BCL2A1	p196_7m_CTGCTGTCAGCTCCGA-1	-0.400358	0
NR4A2	p196_7m_CTGCTGTCAGCTCCGA-1	2.5	0
CD83	p196_7m_CTGCTGTCAGCTCCGA-1	-0.994012	0
FOS	p196_7m_CTGCTGTCAGCTCCGA-1	-0.556827	0
IER2	p196_7m_CTGCTGTCAGCTCCGA-1	-0.827319	0
NR4A1	p196_7m_CTGCTGTCAGCTCCGA-1	-0.192526	0
EGR1	p196_7m_CTGCTGTCAGCTCCGA-1	-0.111358	0
DUSP2	p196_7m_CTGCTGTCAGCTCCGA-1	-0.241937	0
S100A4	p196_7m_CTGCTGTCAGCTCCGA-1	-0.54254	0
COTL1	p196_7m_CTGCTGTCAGCTCCGA-1	-1.13803	0
CD27	p196_7m_CTGCTGTCAGCTCCGA-1	-0.343829	0
AIM2	p196_7m_CTGCTGTCAGCTCCGA-1	-0.356498	0
ANXA2	p196_7m_CTGCTGTCAGCTCCGA-1	-0.576206	0
CRIP1	p196_7m_CTGCTGTCAGCTCCGA-1	-0.425611	0
LGALS1	p196_7m_CTGCTGTCAGCTCCGA-1	-0.353915	0
IGHG2	p196_7m_CTGCTGTCAGCTCCGA-1	-0.35153	0
TNFRSF13B	p196_7m_CTGCTGTCAGCTCCGA-1	-0.4436	0
IGHA1	p196_7m_CTGCTGTCAGCTCCGA-1	-0.368882	0
H1FX	p196_7m_CTGCTGTCAGCTCCGA-1	-0.654287	0
CXCR4	p196_7m_CTGCTGTCAGCTCCGA-1	0.646988	0
IGLL5	p196_7m_CTGCTGTCAGCTCCGA-1	-0.669256	0
YBX3	p196_7m_CTGCTGTCAGCTCCGA-1	-0.741659	0
IGHD	p196_7m_CTGCTGTCAGCTCCGA-1	-1.10196	0
BACH2	p196_7m_CTGCTGTCAGCTCCGA-1	1.90158	0
PLPP5	p196_7m_CTGCTGTCAGCTCCGA-1	-1.22849	0
FCER2	p196_7m_CTGCTGTCAGCTCCGA-1	0.372152	0
IL4R	p196_7m_CTGCTGTCAGCTCCGA-1	-1.10011	0
TCL1A	p196_7m_CTGCTGTCAGCTCCGA-1	-1.59192	0
PDIA4	p326_6w_CGATGGCCAATAGCAA-1	-0.42797	0
SRGN	p326_6w_CGATGGCCAATAGCAA-1	-0.381477	0
TXNDC5	p326_6w_CGATGGCCAATAGCAA-1	2.5	0
SEC11C	p326_6w_CGATGGCCAATAGCAA-1	-0.5144	0
ITM2C	p326_6w_CGATGGCCAATAGCAA-1	2.5	0
FKBP11	p326_6w_CGATGGCCAATAGCAA-1	-0.251256	0
MZB1	p326_6w_CGATGGCCAATAGCAA-1	1.43564	0
XBP1	p326_6w_CGATGGCCAATAGCAA-1	-0.356055	0
JCHAIN	p326_6w_CGATGGCCAATAGCAA-1	-0.640077	0
KRTCAP2	p326_6w_CGATGGCCAATAGCAA-1	-0.939588	0
PAPOLA	p326_6w_CGATGGCCAATAGCAA-1	-1.02673	0
CD79A	p326_6w_CGATGGCCAATAGCAA-1	0.0521601	0
HLA-DRB1	p326_6w_CGATGGCCAATAGCAA-1	0.481649	0
HLA-A	p326_6w_CGATGGCCAATAGCAA-1	0.602673	0
HLA-E	p326_6w_CGATGGCCAATAGCAA-1	0.725044	0
HLA-B	p326_6w_CGATGGCCAATAGCAA-1	-0.397332	0
TXNIP	p326_6w_CGATGGCCAATAGCAA-1	-0.276056	0
HLA-C	p326_6w_CGATGGCCAATAGCAA-1	0.762383	0
CD37	p326_6w_CGATGGCCAATAGCAA-1	1.7053	0
TMEM131L	p326_6w_CGATGGCCAATAGCAA-1	-0.690458	0
COL19A1	p326_6w_CGATGGCCAATAGCAA-1	1.56009	0
UTRN	p326_6w_CGATGGCCAATAGCAA-1	-0.767691	0
ANKRD44	p326_6w_CGATGGCCAATAGCAA-1	0.578257	0
DDX17	p326_6w_CGATGGCCAATAGCAA-1	0.201697	0
ZBTB20	p326_6w_CGATGGCCAATAGCAA-1	-0.661924	0
SMG1	p326_6w_CGATGGCCAATAGCAA-1	-0.667667	0
AFF3	p326_6w_CGATGGCCAATAGCAA-1	0.951714	0
XIST	p326_6w_CGATGGCCAATAGCAA-1	-0.170542	0
PPP1R15A	p326_6w_CGATGGCCAATAGCAA-1	-0.698194	0
BTG2	p326_6w_CGATGGCCAATAGCAA-1	1.85241	0
BCL2A1	p326_6w_CGATGGCCAATAGCAA-1	-0.400358	0
NR4A2	p326_6w_CGATGGCCAATAGCAA-1	-0.373226	0
CD83	p326_6w_CGATGGCCAATAGCAA-1	0.823577	0
FOS	p326_6w_CGATGGCCAATAGCAA-1	1.08594	0
IER2	p326_6w_CGATGGCCAATAGCAA-1	-0.827319	0
NR4A1	p326_6w_CGATGGCCAATAGCAA-1	-0.192526	0
EGR1	p326_6w_CGATGGCCAATAGCAA-1	-0.111358	0
DUSP2	p326_6w_CGATGGCCAATAGCAA-1	-0.241937	0
S100A4	p326_6w_CGATGGCCAATAGCAA-1	2.28013	0
COTL1	p326_6w_CGATGGCCAATAGCAA-1	0.238072	0
CD27	p326_6w_CGATGGCCAATAGCAA-1	-0.343829	0
AIM2	p326_6w_CGATGGCCAATAGCAA-1	-0.356498	0
ANXA2	p326_6w_CGATGGCCAATAGCAA-1	1.30545	0
CRIP1	p326_6w_CGATGGCCAATAGCAA-1	-0.425611	0
LGALS1	p326_6w_CGATGGCCAATAGCAA-1	-0.353915	0
IGHG2	p326_6w_CGATGGCCAATAGCAA-1	-0.35153	0
TNFRSF13B	p326_6w_CGATGGCCAATAGCAA-1	-0.4436	0
IGHA1	p326_6w_CGATGGCCAATAGCAA-1	-0.368882	0
H1FX	p326_6w_CGATGGCCAATAGCAA-1	1.60301	0
CXCR4	p326_6w_CGATGGCCAATAGCAA-1	0.511347	0
IGLL5	p326_6w_CGATGGCCAATAGCAA-1	0.675149	0
YBX3	p326_6w_CGATGGCCAATAGCAA-1	1.2552	0
IGHD	p326_6w_CGATGGCCAATAGCAA-1	-1.10196	0
BACH2	p326_6w_CGATGGCCAATAGCAA-1	-1.07455	0
PLPP5	p326_6w_CGATGGCCAATAGCAA-1	0.591226	0
FCER2	p326_6w_CGATGGCCAATAGCAA-1	0.404077	0
IL4R	p326_6w_CGATGGCCAATAGCAA-1	0.0991526	0
TCL1A	p326_6w_CGATGGCCAATAGCAA-1	1.0687	0
PDIA4	p196_7m_CGAGCCATCCCGACTT-1	-0.42797	0
SRGN	p196_7m_CGAGCCATCCCGACTT-1	-0.381477	0
TXNDC5	p196_7m_CGAGCCATCCCGACTT-1	-0.261402	0
SEC11C	p196_7m_CGAGCCATCCCGACTT-1	-0.5144	0
ITM2C	p196_7m_CGAGCCATCCCGACTT-1	-0.484354	0
FKBP11	p196_7m_CGAGCCATCCCGACTT-1	-0.251256	0
MZB1	p196_7m_CGAGCCATCCCGACTT-1	-0.569464	0
XBP1	p196_7m_CGAGCCATCCCGACTT-1	-0.356055	0
JCHAIN	p196_7m_CGAGCCATCCCGACTT-1	-0.640077	0
KRTCAP2	p196_7m_CGAGCCATCCCGACTT-1	-0.939588	0
PAPOLA	p196_7m_CGAGCCATCCCGACTT-1	0.722021	0
CD79A	p196_7m_CGAGCCATCCCGACTT-1	0.540647	0
HLA-DRB1	p196_7m_CGAGCCATCCCGACTT-1	-1.12336	0
HLA-A	p196_7m_CGAGCCATCCCGACTT-1	0.572253	0
HLA-E	p196_7m_CGAGCCATCCCGACTT-1	-0.926209	0
HLA-B	p196_7m_CGAGCCATCCCGACTT-1	0.950338	0
TXNIP	p196_7m_CGAGCCATCCCGACTT-1	-0.359161	0
HLA-C	p196_7m_CGAGCCATCCCGACTT-1	-0.867612	0
CD37	p196_7m_CGAGCCATCCCGACTT-1	0.267076	0
TMEM131L	p196_7m_CGAGCCATCCCGACTT-1	-0.690458	0
COL19A1	p196_7m_CGAGCCATCCCGACTT-1	-0.758219	0
UTRN	p196_7m_CGAGCCATCCCGACTT-1	2.5	0
ANKRD44	p196_7m_CGAGCCATCCCGACTT-1	1.42311	0
DDX17	p196_7m_CGAGCCATCCCGACTT-1	0.33322	0
ZBTB20	p196_7m_CGAGCCATCCCGACTT-1	-0.661924	0
SMG1	p196_7m_CGAGCCATCCCGACTT-1	1.39068	0
AFF3	p196_7m_CGAGCCATCCCGACTT-1	0.440313	0
XIST	p196_7m_CGAGCCATCCCGACTT-1	-0.170542	0
PPP1R15A	p196_7m_CGAGCCATCCCGACTT-1	-0.698194	0
BTG2	p196_7m_CGAGCCATCCCGACTT-1	-1.02109	0
BCL2A1	p196_7m_CGAGCCATCCCGACTT-1	-0.400358	0
NR4A2	p196_7m_CGAGCCATCCCGACTT-1	2.5	0
CD83	p196_7m_CGAGCCATCCCGACTT-1	0.95434	0
FOS	p196_7m_CGAGCCATCCCGACTT-1	1.23203	0
IER2	p196_7m_CGAGCCATCCCGACTT-1	-0.827319	0
NR4A1	p196_7m_CGAGCCATCCCGACTT-1	-0.192526	0
EGR1	p196_7m_CGAGCCATCCCGACTT-1	-0.111358	0
DUSP2	p196_7m_CGAGCCATCCCGACTT-1	-0.241937	0
S100A4	p196_7m_CGAGCCATCCCGACTT-1	-0.54254	0
COTL1	p196_7m_CGAGCCATCCCGACTT-1	-1.13803	0
CD27	p196_7m_CGAGCCATCCCGACTT-1	-0.343829	0
AIM2	p196_7m_CGAGCCATCCCGACTT-1	-0.356498	0
ANXA2	p196_7m_CGAGCCATCCCGACTT-1	1.47279	0
CRIP1	p196_7m_CGAGCCATCCCGACTT-1	-0.425611	0
LGALS1	p196_7m_CGAGCCATCCCGACTT-1	2.13957	0
IGHG2	p196_7m_CGAGCCATCCCGACTT-1	-0.35153	0
TNFRSF13B	p196_7m_CGAGCCATCCCGACTT-1	-0.4436	0
IGHA1	p196_7m_CGAGCCATCCCGACTT-1	-0.368882	0
H1FX	p196_7m_CGAGCCATCCCGACTT-1	-0.654287	0
CXCR4	p196_7m_CGAGCCATCCCGACTT-1	0.443591	0
IGLL5	p196_7m_CGAGCCATCCCGACTT-1	-0.669256	0
YBX3	p196_7m_CGAGCCATCCCGACTT-1	1.80117	0
IGHD	p196_7m_CGAGCCATCCCGACTT-1	1.58922	0
BACH2	p196_7m_CGAGCCATCCCGACTT-1	1.90851	0
PLPP5	p196_7m_CGAGCCATCCCGACTT-1	-1.22849	0
FCER2	p196_7m_CGAGCCATCCCGACTT-1	0.531357	0
IL4R	p196_7m_CGAGCCATCCCGACTT-1	0.205805	0
TCL1A	p196_7m_CGAGCCATCCCGACTT-1	0.472237	0
PDIA4	p145_6w_CGAGCACAGCTAGCCC-1	-0.42797	0
SRGN	p145_6w_CGAGCACAGCTAGCCC-1	-0.381477	0
TXNDC5	p145_6w_CGAGCACAGCTAGCCC-1	-0.261402	0
SEC11C	p145_6w_CGAGCACAGCTAGCCC-1	-0.5144	0
ITM2C	p145_6w_CGAGCACAGCTAGCCC-1	-0.484354	0
FKBP11	p145_6w_CGAGCACAGCTAGCCC-1	-0.251256	0
MZB1	p145_6w_CGAGCACAGCTAGCCC-1	-0.569464	0
XBP1	p145_6w_CGAGCACAGCTAGCCC-1	-0.356055	0
JCHAIN	p145_6w_CGAGCACAGCTAGCCC-1	-0.640077	0
KRTCAP2	p145_6w_CGAGCACAGCTAGCCC-1	0.746413	0
PAPOLA	p145_6w_CGAGCACAGCTAGCCC-1	-1.02673	0
CD79A	p145_6w_CGAGCACAGCTAGCCC-1	-0.211761	0
HLA-DRB1	p145_6w_CGAGCACAGCTAGCCC-1	0.196698	0
HLA-A	p145_6w_CGAGCACAGCTAGCCC-1	-0.329772	0
HLA-E	p145_6w_CGAGCACAGCTAGCCC-1	0.691041	0
HLA-B	p145_6w_CGAGCACAGCTAGCCC-1	0.129562	0
TXNIP	p145_6w_CGAGCACAGCTAGCCC-1	-0.873684	0
HLA-C	p145_6w_CGAGCACAGCTAGCCC-1	0.457119	0
CD37	p145_6w_CGAGCACAGCTAGCCC-1	0.748115	0
TMEM131L	p145_6w_CGAGCACAGCTAGCCC-1	1.14727	0
COL19A1	p145_6w_CGAGCACAGCTAGCCC-1	0.8346	0
UTRN	p145_6w_CGAGCACAGCTAGCCC-1	-0.767691	0
ANKRD44	p145_6w_CGAGCACAGCTAGCCC-1	-0.98433	0
DDX17	p145_6w_CGAGCACAGCTAGCCC-1	0.183199	0
ZBTB20	p145_6w_CGAGCACAGCTAGCCC-1	-0.661924	0
SMG1	p145_6w_CGAGCACAGCTAGCCC-1	-0.667667	0
AFF3	p145_6w_CGAGCACAGCTAGCCC-1	0.291389	0
XIST	p145_6w_CGAGCACAGCTAGCCC-1	2.5	0
PPP1R15A	p145_6w_CGAGCACAGCTAGCCC-1	-0.698194	0
BTG2	p145_6w_CGAGCACAGCTAGCCC-1	-1.02109	0
BCL2A1	p145_6w_CGAGCACAGCTAGCCC-1	-0.400358	0
NR4A2	p145_6w_CGAGCACAGCTAGCCC-1	-0.373226	0
CD83	p145_6w_CGAGCACAGCTAGCCC-1	-0.994012	0
FOS	p145_6w_CGAGCACAGCTAGCCC-1	-0.556827	0
IER2	p145_6w_CGAGCACAGCTAGCCC-1	-0.827319	0
NR4A1	p145_6w_CGAGCACAGCTAGCCC-1	-0.192526	0
EGR1	p145_6w_CGAGCACAGCTAGCCC-1	-0.111358	0
DUSP2	p145_6w_CGAGCACAGCTAGCCC-1	-0.241937	0
S100A4	p145_6w_CGAGCACAGCTAGCCC-1	-0.54254	0
COTL1	p145_6w_CGAGCACAGCTAGCCC-1	-1.13803	0
CD27	p145_6w_CGAGCACAGCTAGCCC-1	-0.343829	0
AIM2	p145_6w_CGAGCACAGCTAGCCC-1	-0.356498	0
ANXA2	p145_6w_CGAGCACAGCTAGCCC-1	-0.576206	0
CRIP1	p145_6w_CGAGCACAGCTAGCCC-1	-0.425611	0
LGALS1	p145_6w_CGAGCACAGCTAGCCC-1	-0.353915	0
IGHG2	p145_6w_CGAGCACAGCTAGCCC-1	-0.35153	0
TNFRSF13B	p145_6w_CGAGCACAGCTAGCCC-1	-0.4436	0
IGHA1	p145_6w_CGAGCACAGCTAGCCC-1	-0.368882	0
H1FX	p145_6w_CGAGCACAGCTAGCCC-1	-0.654287	0
CXCR4	p145_6w_CGAGCACAGCTAGCCC-1	-0.865517	0
IGLL5	p145_6w_CGAGCACAGCTAGCCC-1	1.90547	0
YBX3	p145_6w_CGAGCACAGCTAGCCC-1	-0.741659	0
IGHD	p145_6w_CGAGCACAGCTAGCCC-1	0.198321	0
BACH2	p145_6w_CGAGCACAGCTAGCCC-1	0.256525	0
PLPP5	p145_6w_CGAGCACAGCTAGCCC-1	1.73315	0
FCER2	p145_6w_CGAGCACAGCTAGCCC-1	0.385991	0
IL4R	p145_6w_CGAGCACAGCTAGCCC-1	1.19664	0
TCL1A	p145_6w_CGAGCACAGCTAGCCC-1	0.342294	0
PDIA4	p134_7m_TTAGTTCCACGTGAGA-1	-0.42797	0
SRGN	p134_7m_TTAGTTCCACGTGAGA-1	2.5	0
TXNDC5	p134_7m_TTAGTTCCACGTGAGA-1	-0.261402	0
SEC11C	p134_7m_TTAGTTCCACGTGAGA-1	2.23619	0
ITM2C	p134_7m_TTAGTTCCACGTGAGA-1	-0.484354	0
FKBP11	p134_7m_TTAGTTCCACGTGAGA-1	-0.251256	0
MZB1	p134_7m_TTAGTTCCACGTGAGA-1	-0.569464	0
XBP1	p134_7m_TTAGTTCCACGTGAGA-1	-0.356055	0
JCHAIN	p134_7m_TTAGTTCCACGTGAGA-1	-0.640077	0
KRTCAP2	p134_7m_TTAGTTCCACGTGAGA-1	1.04084	0
PAPOLA	p134_7m_TTAGTTCCACGTGAGA-1	-1.02673	0
CD79A	p134_7m_TTAGTTCCACGTGAGA-1	0.561213	0
HLA-DRB1	p134_7m_TTAGTTCCACGTGAGA-1	0.513218	0
HLA-A	p134_7m_TTAGTTCCACGTGAGA-1	-1.05698	0
HLA-E	p134_7m_TTAGTTCCACGTGAGA-1	1.14581	0
HLA-B	p134_7m_TTAGTTCCACGTGAGA-1	1.3691	0
TXNIP	p134_7m_TTAGTTCCACGTGAGA-1	0.248172	0
HLA-C	p134_7m_TTAGTTCCACGTGAGA-1	-1.12923	0
CD37	p134_7m_TTAGTTCCACGTGAGA-1	1.16153	0
TMEM131L	p134_7m_TTAGTTCCACGTGAGA-1	-0.690458	0
COL19A1	p134_7m_TTAGTTCCACGTGAGA-1	1.11276	0
UTRN	p134_7m_TTAGTTCCACGTGAGA-1	-0.767691	0
ANKRD44	p134_7m_TTAGTTCCACGTGAGA-1	-0.98433	0
DDX17	p134_7m_TTAGTTCCACGTGAGA-1	-1.27722	0
ZBTB20	p134_7m_TTAGTTCCACGTGAGA-1	-0.661924	0
SMG1	p134_7m_TTAGTTCCACGTGAGA-1	-0.667667	0
AFF3	p134_7m_TTAGTTCCACGTGAGA-1	0.544562	0
XIST	p134_7m_TTAGTTCCACGTGAGA-1	-0.170542	0
PPP1R15A	p134_7m_TTAGTTCCACGTGAGA-1	-0.698194	0
BTG2	p134_7m_TTAGTTCCACGTGAGA-1	1.39229	0
BCL2A1	p134_7m_TTAGTTCCACGTGAGA-1	-0.400358	0
NR4A2	p134_7m_TTAGTTCCACGTGAGA-1	2.5	0
CD83	p134_7m_TTAGTTCCACGTGAGA-1	1.05719	0
FOS	p134_7m_TTAGTTCCACGTGAGA-1	2.10774	0
IER2	p134_7m_TTAGTTCCACGTGAGA-1	-0.827319	0
NR4A1	p134_7m_TTAGTTCCACGTGAGA-1	-0.192526	0
EGR1	p134_7m_TTAGTTCCACGTGAGA-1	-0.111358	0
DUSP2	p134_7m_TTAGTTCCACGTGAGA-1	2.5	0
S100A4	p134_7m_TTAGTTCCACGTGAGA-1	1.36002	0
COTL1	p134_7m_TTAGTTCCACGTGAGA-1	1.09401	0
CD27	p134_7m_TTAGTTCCACGTGAGA-1	-0.343829	0
AIM2	p134_7m_TTAGTTCCACGTGAGA-1	-0.356498	0
ANXA2	p134_7m_TTAGTTCCACGTGAGA-1	1.6064	0
CRIP1	p134_7m_TTAGTTCCACGTGAGA-1	-0.425611	0
LGALS1	p134_7m_TTAGTTCCACGTGAGA-1	-0.353915	0
IGHG2	p134_7m_TTAGTTCCACGTGAGA-1	-0.35153	0
TNFRSF13B	p134_7m_TTAGTTCCACGTGAGA-1	-0.4436	0
IGHA1	p134_7m_TTAGTTCCACGTGAGA-1	-0.368882	0
H1FX	p134_7m_TTAGTTCCACGTGAGA-1	-0.654287	0
CXCR4	p134_7m_TTAGTTCCACGTGAGA-1	1.21806	0
IGLL5	p134_7m_TTAGTTCCACGTGAGA-1	1.51138	0
YBX3	p134_7m_TTAGTTCCACGTGAGA-1	-0.741659	0
IGHD	p134_7m_TTAGTTCCACGTGAGA-1	1.42056	0
BACH2	p134_7m_TTAGTTCCACGTGAGA-1	-1.07455	0
PLPP5	p134_7m_TTAGTTCCACGTGAGA-1	0.2401	0
FCER2	p134_7m_TTAGTTCCACGTGAGA-1	0.0627012	0
IL4R	p134_7m_TTAGTTCCACGTGAGA-1	0.845097	0
TCL1A	p134_7m_TTAGTTCCACGTGAGA-1	0.0462395	0
PDIA4	p134_d0_CACTCCATCCTGCTTG-1	-0.42797	0
SRGN	p134_d0_CACTCCATCCTGCTTG-1	-0.381477	0
TXNDC5	p134_d0_CACTCCATCCTGCTTG-1	-0.261402	0
SEC11C	p134_d0_CACTCCATCCTGCTTG-1	1.96774	0
ITM2C	p134_d0_CACTCCATCCTGCTTG-1	-0.484354	0
FKBP11	p134_d0_CACTCCATCCTGCTTG-1	-0.251256	0
MZB1	p134_d0_CACTCCATCCTGCTTG-1	-0.569464	0
XBP1	p134_d0_CACTCCATCCTGCTTG-1	-0.356055	0
JCHAIN	p134_d0_CACTCCATCCTGCTTG-1	-0.640077	0
KRTCAP2	p134_d0_CACTCCATCCTGCTTG-1	0.847561	0
PAPOLA	p134_d0_CACTCCATCCTGCTTG-1	-1.02673	0
CD79A	p134_d0_CACTCCATCCTGCTTG-1	0.405279	0
HLA-DRB1	p134_d0_CACTCCATCCTGCTTG-1	0.131784	0
HLA-A	p134_d0_CACTCCATCCTGCTTG-1	-0.144438	0
HLA-E	p134_d0_CACTCCATCCTGCTTG-1	0.850585	0
HLA-B	p134_d0_CACTCCATCCTGCTTG-1	-0.537024	0
TXNIP	p134_d0_CACTCCATCCTGCTTG-1	0.209611	0
HLA-C	p134_d0_CACTCCATCCTGCTTG-1	-0.346898	0
CD37	p134_d0_CACTCCATCCTGCTTG-1	0.725899	0
TMEM131L	p134_d0_CACTCCATCCTGCTTG-1	-0.690458	0
COL19A1	p134_d0_CACTCCATCCTGCTTG-1	0.930158	0
UTRN	p134_d0_CACTCCATCCTGCTTG-1	-0.767691	0
ANKRD44	p134_d0_CACTCCATCCTGCTTG-1	0.651285	0
DDX17	p134_d0_CACTCCATCCTGCTTG-1	0.270814	0
ZBTB20	p134_d0_CACTCCATCCTGCTTG-1	-0.661924	0
SMG1	p134_d0_CACTCCATCCTGCTTG-1	-0.667667	0
AFF3	p134_d0_CACTCCATCCTGCTTG-1	1.45298	0
XIST	p134_d0_CACTCCATCCTGCTTG-1	-0.170542	0
PPP1R15A	p134_d0_CACTCCATCCTGCTTG-1	1.10282	0
BTG2	p134_d0_CACTCCATCCTGCTTG-1	1.19862	0
BCL2A1	p134_d0_CACTCCATCCTGCTTG-1	-0.400358	0
NR4A2	p134_d0_CACTCCATCCTGCTTG-1	-0.373226	0
CD83	p134_d0_CACTCCATCCTGCTTG-1	-0.994012	0
FOS	p134_d0_CACTCCATCCTGCTTG-1	-0.556827	0
IER2	p134_d0_CACTCCATCCTGCTTG-1	-0.827319	0
NR4A1	p134_d0_CACTCCATCCTGCTTG-1	-0.192526	0
EGR1	p134_d0_CACTCCATCCTGCTTG-1	-0.111358	0
DUSP2	p134_d0_CACTCCATCCTGCTTG-1	-0.241937	0
S100A4	p134_d0_CACTCCATCCTGCTTG-1	-0.54254	0
COTL1	p134_d0_CACTCCATCCTGCTTG-1	-1.13803	0
CD27	p134_d0_CACTCCATCCTGCTTG-1	-0.343829	0
AIM2	p134_d0_CACTCCATCCTGCTTG-1	-0.356498	0
ANXA2	p134_d0_CACTCCATCCTGCTTG-1	-0.576206	0
CRIP1	p134_d0_CACTCCATCCTGCTTG-1	-0.425611	0
LGALS1	p134_d0_CACTCCATCCTGCTTG-1	-0.353915	0
IGHG2	p134_d0_CACTCCATCCTGCTTG-1	-0.35153	0
TNFRSF13B	p134_d0_CACTCCATCCTGCTTG-1	-0.4436	0
IGHA1	p134_d0_CACTCCATCCTGCTTG-1	-0.368882	0
H1FX	p134_d0_CACTCCATCCTGCTTG-1	-0.654287	0
CXCR4	p134_d0_CACTCCATCCTGCTTG-1	-0.792096	0
IGLL5	p134_d0_CACTCCATCCTGCTTG-1	-0.669256	0
YBX3	p134_d0_CACTCCATCCTGCTTG-1	1.33101	0
IGHD	p134_d0_CACTCCATCCTGCTTG-1	-1.10196	0
BACH2	p134_d0_CACTCCATCCTGCTTG-1	-1.07455	0
PLPP5	p134_d0_CACTCCATCCTGCTTG-1	0.0967711	0
FCER2	p134_d0_CACTCCATCCTGCTTG-1	0.471245	0
IL4R	p134_d0_CACTCCATCCTGCTTG-1	1.48926	0
TCL1A	p134_d0_CACTCCATCCTGCTTG-1	0.418705	0
PDIA4	p134_7m_ACGGAGATCGGAATCT-1	-0.42797	0
SRGN	p134_7m_ACGGAGATCGGAATCT-1	-0.381477	0
TXNDC5	p134_7m_ACGGAGATCGGAATCT-1	-0.261402	0
SEC11C	p134_7m_ACGGAGATCGGAATCT-1	-0.5144	0
ITM2C	p134_7m_ACGGAGATCGGAATCT-1	-0.484354	0
FKBP11	p134_7m_ACGGAGATCGGAATCT-1	-0.251256	0
MZB1	p134_7m_ACGGAGATCGGAATCT-1	-0.569464	0
XBP1	p134_7m_ACGGAGATCGGAATCT-1	-0.356055	0
JCHAIN	p134_7m_ACGGAGATCGGAATCT-1	1.35159	0
KRTCAP2	p134_7m_ACGGAGATCGGAATCT-1	1.35991	0
PAPOLA	p134_7m_ACGGAGATCGGAATCT-1	-1.02673	0
CD79A	p134_7m_ACGGAGATCGGAATCT-1	-0.00421323	0
HLA-DRB1	p134_7m_ACGGAGATCGGAATCT-1	-1.42524	0
HLA-A	p134_7m_ACGGAGATCGGAATCT-1	-1.05052	0
HLA-E	p134_7m_ACGGAGATCGGAATCT-1	0.27599	0
HLA-B	p134_7m_ACGGAGATCGGAATCT-1	-0.7492	0
TXNIP	p134_7m_ACGGAGATCGGAATCT-1	-2.5	0
HLA-C	p134_7m_ACGGAGATCGGAATCT-1	-0.23239	0
CD37	p134_7m_ACGGAGATCGGAATCT-1	0.0863543	0
TMEM131L	p134_7m_ACGGAGATCGGAATCT-1	-0.690458	0
COL19A1	p134_7m_ACGGAGATCGGAATCT-1	-0.758219	0
UTRN	p134_7m_ACGGAGATCGGAATCT-1	-0.767691	0
ANKRD44	p134_7m_ACGGAGATCGGAATCT-1	-0.98433	0
DDX17	p134_7m_ACGGAGATCGGAATCT-1	0.714612	0
ZBTB20	p134_7m_ACGGAGATCGGAATCT-1	-0.661924	0
SMG1	p134_7m_ACGGAGATCGGAATCT-1	-0.667667	0
AFF3	p134_7m_ACGGAGATCGGAATCT-1	-1.15835	0
XIST	p134_7m_ACGGAGATCGGAATCT-1	-0.170542	0
PPP1R15A	p134_7m_ACGGAGATCGGAATCT-1	1.61914	0
BTG2	p134_7m_ACGGAGATCGGAATCT-1	-1.02109	0
BCL2A1	p134_7m_ACGGAGATCGGAATCT-1	-0.400358	0
NR4A2	p134_7m_ACGGAGATCGGAATCT-1	-0.373226	0
CD83	p134_7m_ACGGAGATCGGAATCT-1	-0.994012	0
FOS	p134_7m_ACGGAGATCGGAATCT-1	-0.556827	0
IER2	p134_7m_ACGGAGATCGGAATCT-1	1.15385	0
NR4A1	p134_7m_ACGGAGATCGGAATCT-1	-0.192526	0
EGR1	p134_7m_ACGGAGATCGGAATCT-1	-0.111358	0
DUSP2	p134_7m_ACGGAGATCGGAATCT-1	-0.241937	0
S100A4	p134_7m_ACGGAGATCGGAATCT-1	1.66654	0
COTL1	p134_7m_ACGGAGATCGGAATCT-1	-1.13803	0
CD27	p134_7m_ACGGAGATCGGAATCT-1	-0.343829	0
AIM2	p134_7m_ACGGAGATCGGAATCT-1	-0.356498	0
ANXA2	p134_7m_ACGGAGATCGGAATCT-1	-0.576206	0
CRIP1	p134_7m_ACGGAGATCGGAATCT-1	2.5	0
LGALS1	p134_7m_ACGGAGATCGGAATCT-1	-0.353915	0
IGHG2	p134_7m_ACGGAGATCGGAATCT-1	-0.35153	0
TNFRSF13B	p134_7m_ACGGAGATCGGAATCT-1	-0.4436	0
IGHA1	p134_7m_ACGGAGATCGGAATCT-1	-0.368882	0
H1FX	p134_7m_ACGGAGATCGGAATCT-1	0.919923	0
CXCR4	p134_7m_ACGGAGATCGGAATCT-1	-2.08934	0
IGLL5	p134_7m_ACGGAGATCGGAATCT-1	-0.669256	0
YBX3	p134_7m_ACGGAGATCGGAATCT-1	-0.741659	0
IGHD	p134_7m_ACGGAGATCGGAATCT-1	-1.10196	0
BACH2	p134_7m_ACGGAGATCGGAATCT-1	-1.07455	0
PLPP5	p134_7m_ACGGAGATCGGAATCT-1	1.47369	0
FCER2	p134_7m_ACGGAGATCGGAATCT-1	-1.3651	0
IL4R	p134_7m_ACGGAGATCGGAATCT-1	0.515079	0
TCL1A	p134_7m_ACGGAGATCGGAATCT-1	0.563607	0
PDIA4	p326_6w_GTCACGGCAGGGATTG-1	-0.42797	0
SRGN	p326_6w_GTCACGGCAGGGATTG-1	-0.381477	0
TXNDC5	p326_6w_GTCACGGCAGGGATTG-1	-0.261402	0
SEC11C	p326_6w_GTCACGGCAGGGATTG-1	2.2645	0
ITM2C	p326_6w_GTCACGGCAGGGATTG-1	2.09866	0
FKBP11	p326_6w_GTCACGGCAGGGATTG-1	-0.251256	0
MZB1	p326_6w_GTCACGGCAGGGATTG-1	-0.569464	0
XBP1	p326_6w_GTCACGGCAGGGATTG-1	-0.356055	0
JCHAIN	p326_6w_GTCACGGCAGGGATTG-1	-0.640077	0
KRTCAP2	p326_6w_GTCACGGCAGGGATTG-1	-0.939588	0
PAPOLA	p326_6w_GTCACGGCAGGGATTG-1	-1.02673	0
CD79A	p326_6w_GTCACGGCAGGGATTG-1	-1.45431	0
HLA-DRB1	p326_6w_GTCACGGCAGGGATTG-1	-0.853151	0
HLA-A	p326_6w_GTCACGGCAGGGATTG-1	-1.52793	0
HLA-E	p326_6w_GTCACGGCAGGGATTG-1	-0.137831	0
HLA-B	p326_6w_GTCACGGCAGGGATTG-1	-1.79681	0
TXNIP	p326_6w_GTCACGGCAGGGATTG-1	-0.979677	0
HLA-C	p326_6w_GTCACGGCAGGGATTG-1	-1.10018	0
CD37	p326_6w_GTCACGGCAGGGATTG-1	0.395121	0
TMEM131L	p326_6w_GTCACGGCAGGGATTG-1	1.49042	0
COL19A1	p326_6w_GTCACGGCAGGGATTG-1	-0.758219	0
UTRN	p326_6w_GTCACGGCAGGGATTG-1	1.18767	0
ANKRD44	p326_6w_GTCACGGCAGGGATTG-1	-0.98433	0
DDX17	p326_6w_GTCACGGCAGGGATTG-1	-1.27722	0
ZBTB20	p326_6w_GTCACGGCAGGGATTG-1	-0.661924	0
SMG1	p326_6w_GTCACGGCAGGGATTG-1	-0.667667	0
AFF3	p326_6w_GTCACGGCAGGGATTG-1	-1.15835	0
XIST	p326_6w_GTCACGGCAGGGATTG-1	-0.170542	0
PPP1R15A	p326_6w_GTCACGGCAGGGATTG-1	-0.698194	0
BTG2	p326_6w_GTCACGGCAGGGATTG-1	1.41249	0
BCL2A1	p326_6w_GTCACGGCAGGGATTG-1	-0.400358	0
NR4A2	p326_6w_GTCACGGCAGGGATTG-1	-0.373226	0
CD83	p326_6w_GTCACGGCAGGGATTG-1	0.487959	0
FOS	p326_6w_GTCACGGCAGGGATTG-1	-0.556827	0
IER2	p326_6w_GTCACGGCAGGGATTG-1	0.896515	0
NR4A1	p326_6w_GTCACGGCAGGGATTG-1	-0.192526	0
EGR1	p326_6w_GTCACGGCAGGGATTG-1	-0.111358	0
DUSP2	p326_6w_GTCACGGCAGGGATTG-1	-0.241937	0
S100A4	p326_6w_GTCACGGCAGGGATTG-1	-0.54254	0
COTL1	p326_6w_GTCACGGCAGGGATTG-1	-1.13803	0
CD27	p326_6w_GTCACGGCAGGGATTG-1	-0.343829	0
AIM2	p326_6w_GTCACGGCAGGGATTG-1	-0.356498	0
ANXA2	p326_6w_GTCACGGCAGGGATTG-1	1.62887	0
CRIP1	p326_6w_GTCACGGCAGGGATTG-1	-0.425611	0
LGALS1	p326_6w_GTCACGGCAGGGATTG-1	-0.353915	0
IGHG2	p326_6w_GTCACGGCAGGGATTG-1	-0.35153	0
TNFRSF13B	p326_6w_GTCACGGCAGGGATTG-1	-0.4436	0
IGHA1	p326_6w_GTCACGGCAGGGATTG-1	-0.368882	0
H1FX	p326_6w_GTCACGGCAGGGATTG-1	1.6015	0
CXCR4	p326_6w_GTCACGGCAGGGATTG-1	-0.637001	0
IGLL5	p326_6w_GTCACGGCAGGGATTG-1	-0.669256	0
YBX3	p326_6w_GTCACGGCAGGGATTG-1	0.886481	0
IGHD	p326_6w_GTCACGGCAGGGATTG-1	1.4393	0
BACH2	p326_6w_GTCACGGCAGGGATTG-1	1.1301	0
PLPP5	p326_6w_GTCACGGCAGGGATTG-1	0.8423	0
FCER2	p326_6w_GTCACGGCAGGGATTG-1	0.648179	0
IL4R	p326_6w_GTCACGGCAGGGATTG-1	1.21439	0
TCL1A	p326_6w_GTCACGGCAGGGATTG-1	1.11866	0
PDIA4	p196_7m_TACAGTGGTATTACCG-1	-0.42797	0
SRGN	p196_7m_TACAGTGGTATTACCG-1	-0.381477	0
TXNDC5	p196_7m_TACAGTGGTATTACCG-1	-0.261402	0
SEC11C	p196_7m_TACAGTGGTATTACCG-1	-0.5144	0
ITM2C	p196_7m_TACAGTGGTATTACCG-1	-0.484354	0
FKBP11	p196_7m_TACAGTGGTATTACCG-1	-0.251256	0
MZB1	p196_7m_TACAGTGGTATTACCG-1	-0.569464	0
XBP1	p196_7m_TACAGTGGTATTACCG-1	-0.356055	0
JCHAIN	p196_7m_TACAGTGGTATTACCG-1	-0.640077	0
KRTCAP2	p196_7m_TACAGTGGTATTACCG-1	-0.939588	0
PAPOLA	p196_7m_TACAGTGGTATTACCG-1	-1.02673	0
CD79A	p196_7m_TACAGTGGTATTACCG-1	0.0356447	0
HLA-DRB1	p196_7m_TACAGTGGTATTACCG-1	0.331923	0
HLA-A	p196_7m_TACAGTGGTATTACCG-1	-1.83181	0
HLA-E	p196_7m_TACAGTGGTATTACCG-1	0.654531	0
HLA-B	p196_7m_TACAGTGGTATTACCG-1	0.472937	0
TXNIP	p196_7m_TACAGTGGTATTACCG-1	-0.150127	0
HLA-C	p196_7m_TACAGTGGTATTACCG-1	-1.36582	0
CD37	p196_7m_TACAGTGGTATTACCG-1	1.05307	0
TMEM131L	p196_7m_TACAGTGGTATTACCG-1	-0.690458	0
COL19A1	p196_7m_TACAGTGGTATTACCG-1	0.958033	0
UTRN	p196_7m_TACAGTGGTATTACCG-1	-0.767691	0
ANKRD44	p196_7m_TACAGTGGTATTACCG-1	0.678289	0
DDX17	p196_7m_TACAGTGGTATTACCG-1	-1.27722	0
ZBTB20	p196_7m_TACAGTGGTATTACCG-1	-0.661924	0
SMG1	p196_7m_TACAGTGGTATTACCG-1	-0.667667	0
AFF3	p196_7m_TACAGTGGTATTACCG-1	0.403735	0
XIST	p196_7m_TACAGTGGTATTACCG-1	-0.170542	0
PPP1R15A	p196_7m_TACAGTGGTATTACCG-1	1.13255	0
BTG2	p196_7m_TACAGTGGTATTACCG-1	1.22845	0
BCL2A1	p196_7m_TACAGTGGTATTACCG-1	-0.400358	0
NR4A2	p196_7m_TACAGTGGTATTACCG-1	2.35341	0
CD83	p196_7m_TACAGTGGTATTACCG-1	0.917936	0
FOS	p196_7m_TACAGTGGTATTACCG-1	2.39996	0
IER2	p196_7m_TACAGTGGTATTACCG-1	0.737849	0
NR4A1	p196_7m_TACAGTGGTATTACCG-1	-0.192526	0
EGR1	p196_7m_TACAGTGGTATTACCG-1	-0.111358	0
DUSP2	p196_7m_TACAGTGGTATTACCG-1	-0.241937	0
S100A4	p196_7m_TACAGTGGTATTACCG-1	-0.54254	0
COTL1	p196_7m_TACAGTGGTATTACCG-1	0.94248	0
CD27	p196_7m_TACAGTGGTATTACCG-1	-0.343829	0
AIM2	p196_7m_TACAGTGGTATTACCG-1	-0.356498	0
ANXA2	p196_7m_TACAGTGGTATTACCG-1	-0.576206	0
CRIP1	p196_7m_TACAGTGGTATTACCG-1	-0.425611	0
LGALS1	p196_7m_TACAGTGGTATTACCG-1	-0.353915	0
IGHG2	p196_7m_TACAGTGGTATTACCG-1	-0.35153	0
TNFRSF13B	p196_7m_TACAGTGGTATTACCG-1	-0.4436	0
IGHA1	p196_7m_TACAGTGGTATTACCG-1	-0.368882	0
H1FX	p196_7m_TACAGTGGTATTACCG-1	-0.654287	0
CXCR4	p196_7m_TACAGTGGTATTACCG-1	0.787349	0
IGLL5	p196_7m_TACAGTGGTATTACCG-1	-0.669256	0
YBX3	p196_7m_TACAGTGGTATTACCG-1	-0.741659	0
IGHD	p196_7m_TACAGTGGTATTACCG-1	-1.10196	0
BACH2	p196_7m_TACAGTGGTATTACCG-1	-1.07455	0
PLPP5	p196_7m_TACAGTGGTATTACCG-1	0.118651	0
FCER2	p196_7m_TACAGTGGTATTACCG-1	-0.0553749	0
IL4R	p196_7m_TACAGTGGTATTACCG-1	0.175926	0
TCL1A	p196_7m_TACAGTGGTATTACCG-1	-1.59192	0
PDIA4	p145_6w_TCAGCAAGTGTAACGG-1	-0.42797	0
SRGN	p145_6w_TCAGCAAGTGTAACGG-1	-0.381477	0
TXNDC5	p145_6w_TCAGCAAGTGTAACGG-1	-0.261402	0
SEC11C	p145_6w_TCAGCAAGTGTAACGG-1	2.04893	0
ITM2C	p145_6w_TCAGCAAGTGTAACGG-1	-0.484354	0
FKBP11	p145_6w_TCAGCAAGTGTAACGG-1	-0.251256	0
MZB1	p145_6w_TCAGCAAGTGTAACGG-1	-0.569464	0
XBP1	p145_6w_TCAGCAAGTGTAACGG-1	-0.356055	0
JCHAIN	p145_6w_TCAGCAAGTGTAACGG-1	-0.640077	0
KRTCAP2	p145_6w_TCAGCAAGTGTAACGG-1	-0.939588	0
PAPOLA	p145_6w_TCAGCAAGTGTAACGG-1	0.70924	0
CD79A	p145_6w_TCAGCAAGTGTAACGG-1	-0.163436	0
HLA-DRB1	p145_6w_TCAGCAAGTGTAACGG-1	0.248944	0
HLA-A	p145_6w_TCAGCAAGTGTAACGG-1	0.371305	0
HLA-E	p145_6w_TCAGCAAGTGTAACGG-1	-1.85724	0
HLA-B	p145_6w_TCAGCAAGTGTAACGG-1	1.33863	0
TXNIP	p145_6w_TCAGCAAGTGTAACGG-1	-1.13789	0
HLA-C	p145_6w_TCAGCAAGTGTAACGG-1	0.390245	0
CD37	p145_6w_TCAGCAAGTGTAACGG-1	-0.149482	0
TMEM131L	p145_6w_TCAGCAAGTGTAACGG-1	-0.690458	0
COL19A1	p145_6w_TCAGCAAGTGTAACGG-1	0.985384	0
UTRN	p145_6w_TCAGCAAGTGTAACGG-1	-0.767691	0
ANKRD44	p145_6w_TCAGCAAGTGTAACGG-1	0.704785	0
DDX17	p145_6w_TCAGCAAGTGTAACGG-1	0.321449	0
ZBTB20	p145_6w_TCAGCAAGTGTAACGG-1	-0.661924	0
[truncated: 25,263 more rows]

## Sheet: Main Figure 5
Panel B
subject	timepoint	cell_type	n	total_n	freq
p134	d0	0	3128	8182	0.382303
p134	d0	1	4024	8182	0.491811
p134	d0	2	444	8182	0.0542655
p134	d0	3	308	8182	0.0376436
p134	d0	4	218	8182	0.0266439
p134	d0	5	60	8182	0.00733317
p134	6w	0	3952	8630	0.457937
p134	6w	1	3303	8630	0.382735
p134	6w	2	680	8630	0.0787949
p134	6w	3	386	8630	0.0447277
p134	6w	4	225	8630	0.0260718
p134	6w	5	84	8630	0.00973349
p134	7m	0	3028	7990	0.378974
p134	7m	1	4005	7990	0.501252
p134	7m	2	417	7990	0.0521902
p134	7m	3	269	7990	0.0336671
p134	7m	4	201	7990	0.0251564
p134	7m	5	70	7990	0.00876095
p145	d0	0	2534	6284	0.403246
p145	d0	1	2867	6284	0.456238
p145	d0	2	414	6284	0.0658816
p145	d0	3	212	6284	0.0337365
p145	d0	4	193	6284	0.0307129
p145	d0	5	64	6284	0.0101846
p145	6w	0	3562	7248	0.491446
p145	6w	1	2351	7248	0.324365
p145	6w	2	527	7248	0.0727097
p145	6w	3	320	7248	0.0441501
p145	6w	4	387	7248	0.053394
p145	6w	5	101	7248	0.0139349
p145	7m	0	3998	9033	0.442599
p145	7m	1	3668	9033	0.406067
p145	7m	2	629	9033	0.0696336
p145	7m	3	359	9033	0.0397432
p145	7m	4	246	9033	0.0272335
p145	7m	5	133	9033	0.0147238
p196	6w	0	2808	5982	0.469408
p196	6w	1	2058	5982	0.344032
p196	6w	2	520	5982	0.0869274
p196	6w	3	274	5982	0.0458041
p196	6w	4	230	5982	0.0384487
p196	6w	5	92	5982	0.0153795
p196	7m	0	2453	6623	0.370376
p196	7m	1	3222	6623	0.486486
p196	7m	2	411	6623	0.0620565
p196	7m	3	288	6623	0.0434848
p196	7m	4	156	6623	0.0235543
p196	7m	5	93	6623	0.014042
p326	d0	0	5520	9882	0.558591
p326	d0	1	2318	9882	0.234568
p326	d0	2	917	9882	0.092795
p326	d0	3	661	9882	0.0668893
p326	d0	4	341	9882	0.0345072
p326	d0	5	125	9882	0.0126493
p326	6w	0	2605	6393	0.407477
p326	6w	1	1735	6393	0.271391
p326	6w	2	768	6393	0.120131
p326	6w	3	646	6393	0.101048
p326	6w	4	393	6393	0.0614735
p326	6w	5	246	6393	0.0384796
p326	7m	0	3021	6293	0.480057
p326	7m	1	1798	6293	0.285714
p326	7m	2	638	6293	0.101382
p326	7m	3	452	6293	0.0718258
p326	7m	4	287	6293	0.0456062
p326	7m	5	97	6293	0.015414
Panel C
	avg.exp	pct.exp	features.plot	id	avg.exp.scaled
CD3E	12.0125	99.1259	CD3E	0	2.56591
CD4	1.31864	48.865	CD4	0	0.840983
CD8A	0.00161822	0.0628261	CD8A	0	0.00161691
CCR7	1.42173	44.1094	CCR7	0	0.884481
SELL	4.72978	70.7886	SELL	0	1.74568
LEF1	2.6506	66.989	LEF1	0	1.29489
TCF7	4.05977	76.4156	TCF7	0	1.62132
TIMP1	1.68394	50.1407	TIMP1	0	0.987285
LGALS1	2.87452	42.1235	LGALS1	0	1.35442
USP10	0.952616	33.6447	USP10	0	0.66917
S100A11	4.33322	79.109	S100A11	0	1.67395
FOXP3	0.108135	3.90614	FOXP3	0	0.102678
TIGIT	0.457848	15.5372	TIGIT	0	0.376962
IKZF2	0.054808	2.39832	IKZF2	0	0.0533587
CTLA4	0.312199	11.9533	CTLA4	0	0.271704
TOX	0.187924	7.53913	TOX	0	0.172207
NKG7	0.0844982	2.82991	NKG7	0	0.0811174
GNLY	0.0854372	0.816739	GNLY	0	0.0819828
CTSW	0.600677	21.0222	CTSW	0	0.470427
KLRB1	2.38447	34.3877	KLRB1	0	1.2192
GZMK	1.00105	11.5982	GZMK	0	0.693671
GZMB	0.00249534	0.0928733	GZMB	0	0.00249223
TRDV2	0.0140899	0.155699	TRDV2	0	0.0139915
TRDC	0.0579663	1.25652	TRDC	0	0.0563485
CD3E1	12.102	98.941	CD3E	1	2.57276
CD41	1.11163	39.5962	CD4	1	0.747458
CD8A1	0.00158847	0.028709	CD8A	1	0.00158721
CCR71	3.83701	78.2194	CCR7	1	1.5763
SELL1	7.07933	92.5165	SELL	1	2.08931
LEF11	4.73169	83.8815	LEF1	1	1.74601
TCF71	6.40713	89.0842	TCF7	1	2.00244
TIMP11	0.537049	20.4026	TIMP1	1	0.429864
LGALS11	0.195009	6.59351	LGALS1	1	0.178154
USP101	0.830739	28.0583	USP10	1	0.604719
S100A111	0.763622	26.3709	S100A11	1	0.567369
FOXP31	0.0343826	1.0431	FOXP3	1	0.0338048
TIGIT1	0.0232971	0.784714	TIGIT	1	0.0230299
IKZF21	0.0138394	0.513573	IKZF2	1	0.0137445
CTLA41	0.123462	4.70828	CTLA4	1	0.116415
TOX1	0.015977	0.59332	TOX	1	0.0158507
NKG71	0.0130234	0.322179	NKG7	1	0.0129393
GNLY1	0.0139402	0.334939	GNLY	1	0.0138439
CTSW1	0.605197	21.8699	CTSW	1	0.473247
KLRB11	0.108432	2.48812	KLRB1	1	0.102946
GZMK1	0.0694053	1.18983	GZMK	1	0.0671027
GZMB1	0.00133265	0.0542282	GZMB	1	0.00133176
TRDV21	0.00511871	0.0956968	TRDV2	1	0.00510565
TRDC1	0.031071	0.854892	TRDC	1	0.030598
CD3E2	12.5741	98.696	CD3E	2	2.60816
CD42	1.21705	40.3614	CD4	2	0.796178
CD8A2	0	0	CD8A	2	0
CCR72	1.13776	31.9089	CCR7	2	0.759756
SELL2	7.00419	81.4768	SELL	2	2.07997
LEF12	4.06547	72.9929	LEF1	2	1.62245
TCF72	1.65979	39.1045	TCF7	2	0.978245
TIMP12	1.00406	28.5782	TIMP1	2	0.695176
LGALS12	3.04082	41.0369	LGALS1	2	1.39645
USP102	0.496089	18.9474	USP10	2	0.402855
S100A112	3.13577	61.6025	S100A11	2	1.41967
FOXP32	3.67372	64.1477	FOXP3	2	1.54196
TIGIT2	2.02415	50.1335	TIGIT	2	1.10663
IKZF22	1.41188	41.0998	IKZF2	2	0.880408
CTLA42	1.40995	37.1877	CTLA4	2	0.879607
TOX2	0.592687	18.8531	TOX	2	0.465423
NKG72	0.018957	0.69128	NKG7	2	0.0187795
GNLY2	0.0411431	0.597015	GNLY	2	0.0403192
CTSW2	0.256073	8.68814	CTSW	2	0.22799
KLRB12	1.10157	16.1508	KLRB1	2	0.742687
GZMK2	0.278744	4.27337	GZMK	2	0.245878
GZMB2	0.00211724	0.109976	GZMB	2	0.002115
TRDV22	0.00784951	0.0942655	TRDV2	2	0.00781886
TRDC2	0.0505818	0.864101	TRDC	2	0.0493441
CD3E3	9.93852	77.3413	CD3E	3	2.39229
CD43	0.673466	21.7006	CD4	3	0.514897
CD8A3	0.224215	4.28743	CD8A	3	0.2023
CCR73	0.407662	12.7186	CCR7	3	0.34193
SELL3	3.97848	49.7725	SELL	3	1.60513
LEF13	0.701655	21.4371	LEF1	3	0.531601
TCF73	1.80064	41.0299	TCF7	3	1.02985
TIMP13	0.907757	25.0539	TIMP1	3	0.645928
LGALS13	3.92086	47.018	LGALS1	3	1.59348
USP103	0.423223	16.5749	USP10	3	0.352924
S100A113	3.08853	60.9341	S100A11	3	1.40819
FOXP33	0.0572078	1.82036	FOXP3	3	0.0556312
TIGIT3	0.825573	23.3772	TIGIT	3	0.601894
IKZF23	0.451015	14.1557	IKZF2	3	0.372263
CTLA43	0.213676	7.11377	CTLA4	3	0.193654
TOX3	0.643708	20.3353	TOX	3	0.496955
NKG73	40.8146	76.4072	NKG7	3	3.73324
GNLY3	57.0997	53.2455	GNLY	3	4.06216
CTSW3	9.96668	74.6108	CTSW	3	2.39486
KLRB13	5.91807	49.2695	KLRB1	3	1.93414
GZMK3	7.30377	48.1677	GZMK	3	2.11671
GZMB3	8.6168	43.6647	GZMB	3	2.26351
TRDV23	0.17576	1.43713	TRDV2	3	0.161915
TRDC3	1.37212	23.4491	TRDC	3	0.863786
CD3E4	7.47359	54.2231	CD3E	4	2.13695
CD44	1.68142	22.4887	CD4	4	0.986348
CD8A4	0.00577339	0.104275	CD8A	4	0.00575679
CCR74	2.12207	22.7668	CCR7	4	1.1385
SELL4	5.03967	36.8787	SELL	4	1.79835
LEF14	3.1972	33.2291	LEF1	4	1.43442
TCF74	4.17771	38.8599	TCF7	4	1.64436
TIMP14	0.823394	12.1307	TIMP1	4	0.600699
LGALS14	1.20805	12.2002	LGALS1	4	0.792108
USP104	0.750066	11.1227	USP10	4	0.559654
S100A114	1.53941	21.0636	S100A11	4	0.93193
FOXP34	0.44423	4.31005	FOXP3	4	0.367576
TIGIT4	0.706806	8.30726	TIGIT	4	0.534624
IKZF24	0.724707	6.32603	IKZF2	4	0.545057
CTLA44	1.06881	10.5666	CTLA4	4	0.726972
TOX4	0.5981	6.11748	TOX	4	0.468816
NKG74	0.854432	4.41432	NKG7	4	0.617578
GNLY4	2.75442	4.48384	GNLY	4	1.32293
CTSW4	0.680268	7.05596	CTSW	4	0.518953
KLRB14	0.90499	9.6976	KLRB1	4	0.644477
GZMK4	1.52464	7.99444	GZMK	4	0.9261
GZMB4	0.346814	2.08551	GZMB	4	0.297742
TRDV24	0.00377471	0.0695169	TRDV2	4	0.0037676
TRDC4	0.0533251	0.729927	TRDC	4	0.0519519
CD3E5	15.1687	97.8541	CD3E	5	2.78308
CD45	0.396789	15.6223	CD4	5	0.334176
CD8A5	0.0188119	0.600858	CD8A	5	0.0186371
CCR75	2.08984	47.7253	CCR7	5	1.12812
SELL5	6.67745	76.2232	SELL	5	2.03829
LEF15	3.53099	70.0429	LEF1	5	1.51094
TCF75	7.73762	80.8584	TCF7	5	2.16764
TIMP15	0.2952	10.3004	TIMP1	5	0.258665
LGALS15	3.97595	34.1631	LGALS1	5	1.60462
USP105	0.599688	23.9485	USP10	5	0.469808
S100A115	2.19346	46.0086	S100A11	5	1.1611
FOXP35	0.16814	4.8927	FOXP3	5	0.155413
TIGIT5	1.8583	44.0343	TIGIT	5	1.05023
IKZF25	0.252113	8.8412	IKZF2	5	0.224833
CTLA45	1.03649	31.588	CTLA4	5	0.711227
TOX5	0.318543	11.1588	TOX	5	0.276527
NKG75	2.13904	33.8197	NKG7	5	1.14392
GNLY5	0.668959	3.43348	GNLY	5	0.5122
CTSW5	0.589385	16.9957	CTSW	5	0.463347
KLRB15	0.195342	5.32189	KLRB1	5	0.178432
GZMK5	17.9499	77.7682	GZMK	5	2.9418
GZMB5	0.00811824	0.429185	GZMB	5	0.00808546
TRDV25	0.0354103	0.343348	TRDV2	5	0.0347978
TRDC5	0.161935	1.6309	TRDC	5	0.150086
Panel E		Before Tx	anti-CTLA-4 + anti-PD-1	anti-PD-1
	p145	100	159.3	66.2
	p134	100	162	82.3
	p326	100	172	36.9
	p196	100	141.5	105.2
	For multiple comparison of before treatment, anti-CTLA-4 + anti-PD-1 treatment and anti-PD-1 treatment, two-way ANOVA was used; p value= 0.0031.
	Before Treatment / anti-CTLA-4 + anti-PD-1 p value= 0.0015
	anti-CTLA-4 + anti-PD-1 / anti-PD-1 p value= 0.0472
Panel F
	p134	p145	p326
CXCR3	0.194717	0.268526	0.149588
DUSP1	-0.267703	0.152244	-0.14859
FOS	-0.456179	0.301836	-0.228325
GBP1	0.10203	0.15066	0.159346
HIST1H4C	-0.124833	0.147492	0.17562
IL2RG	0.113654	0.162572	0.100402
ITGA4	0.163675	0.141014	0.117624
JUN	-0.362054	0.277976	-0.155705
PIM2	0.11199	0.173537	-0.136683
RGS1	0.211829	-0.133354	-0.163435
SRGN	0.13502	0.100287	-0.156311

## Sheet: Main Figure 6
Panel C
Control
dsDNA	Dilution	K03A	K07A	K08B	K12B	K14A	K17A	K20A	K22A	K25A	K27A	K28A	K30B	K33A	K37A	K38A	K43A	K45A	L02A	L04A	L10A	L18A	L23A	L29A	L31A	K26A	K48A	L36A	L42A	L46A	L47	ED38
	0.015625	0.006	0	0	0	0	0.021	0.023	0	0.024	0.003	0	0.003	0.043	0.043	0.102	0.025	0.051	0.026	0.046	0.053	0.04	0.056	0.043	0.069	0.075	0.098	0.074	0.065	0.077	0	0.233
	0.0625	0.01	0.017	0.254	0	0.006	0.127	0.037	0	0.116	0.017	0.002	0.004	0.071	0.039	0.068	0.052	0.067	0.076	0.042	0.086	0.059	0.102	0.072	0.047	0.186	0.111	0.097	0.096	0.11	0	0.698
	0.25	0.046	0.021	0.072	0	0.04	0.07	0.075	0.024	0.313	0.061	0.051	0.083	0.087	0.057	0.05	0.086	0.131	0.101	0.049	0.088	0.076	0.072	0.126	0.096	0.355	0.44	0.163	0.127	0.204	0.063	2.232
	1	0.245	0.166	0.227	0	0.239	0.349	0.204	0.304	0.446	0.261	0.138	0.228	0.163	0.16	0.208	0.155	0.225	0.224	0.114	0.146	0.232	0.379	0.162	0.182	0.999	1.174	0.275	0.311	0.411	0.175	3.536
INS	Dilution	K03A	K07A	K08B	K12B	K14A	K17A	K20A	K22A	K25A	K27A	K28A	K30B	K33A	K37A	K38A	K43A	K45A	L02A	L04A	L10A	L18A	L23A	L29A	L31A	K26A	K48A	L36A	L42A	L46A	L47	ED38
	0.015625	0	0	0	0	0	0	0	0	0	0	0	0	0	0	0	0	-0.013	0	0	0	0	0	0	-0.022	0.103	0.074	0.027	0.058	0.144	0	0.648
	0.0625	0	0	0.008	0	0	0.003	0	0	0	0	0	0	0	0	0.009	0	0.015	0	0.02	0.013	0	0.004	0.02	0.002	0.365	0.093	0.055	0.088	0.128	0	2.558
	0.25	0.002	0.022	0.122	0.003	0	0.013	0.004	0.083	0.128	0.025	0.005	0.003	0.056	0.019	0.014	0	0.09	0.01	0.034	0.022	0.056	0.028	0.025	0.023	0.214	0.199	0.349	0.093	0.284	0.249	3.2
	1	0.092	0.166	0.518	0.103	0.051	0.409	0.302	0.178	0.091	0.266	0.114	0.025	0.095	0.108	0.064	0.157	0.339	0.038	0.115	0.121	0.183	0.238	0.227	0.164	0.832	0.656	0.211	0.262	0.658	0.111	4
LPS	Dilution	K03A	K07A	K08B	K12B	K14A	K17A	K20A	K22A	K25A	K27A	K28A	K30B	K33A	K37A	K38A	K43A	K45A	L02A	L04A	L10A	L18B	L23B	L29A	L31A	K26A	K48A	L36A	L42A	L46A	L47	ED38
	0.015625	0.021	0	0.043	0.004	0	0.018	0	0	0.013	0	0	0	0	0	0.009	0	0.003	0	0	0	0	0	0	0	0.055	0.006	0	0.018	0	0	0.489
	0.0625	0.115	0	0.21	0.102	0	0.094	0	0.034	0.336	0.024	0.007	0	0	0	0.066	0	0.01	0.011	-0.007	0.007	0.068	0.005	0.028	0.005	0.18	0.095	0.008	0	0	0	1.77
	0.25	0	0.009	0	0.001	0	0.145	0.036	0.04	0.336	0.059	0.025	0.018	0.026	0.046	0.032	0.021	0.054	0.075	0.015	0.088	0.047	0	0.041	0.058	0.801	0.265	0.07	0	0.18	0	2.345
	1	0.134	0	0.09	0.053	0.034	0.142	0.004	0.179	0.142	0.167	0.082	0.014	0.188	0.105	0.035	0.048	0.084	0.059	0.16	0.289	0.075	0.06	0.147	0.29	0.685	0.621	0.212	0.228	0.373	0.112	3.127
anti-CTLA-4
dsDNA	Dilution	κ11D	κ13A	κ14A	K16A	κ29A	κ31A	κ33A	κ35D	κ36D	K39A	κ44B	L1C	L3A	L4B	L7B	L22A	L26A	L30A	L39A	L40A	L42A	L44D	L46A	L48A	K42A	K47A	ED38
	1	0.176	0.161	0.091	0.325	0.489	0.177	0.189	0.2	0.249	0.073	0.248	0.139	0.147	0.069	0.418	0.092	0.058	0.238	0.004	0.147	0.116	0.181	0.051	0.044	1.47	0.292	4
	0.25	0.082	0.1	0.04	0.135	0.199	0.045	0.05	0.089	0.143	0.01	0.128	0.052	0.047	0.007	0.264	0.07	0.019	0.159	0	0.06	0.059	0.087	0.02	0.024	0.793	0.088	3.19
	0.0625	0.105	0.037	0.014	0.076	0.081	0.012	0.053	0.047	0.035	0.033	0.036	0.054	0.014	0	0.079	0.004	0.015	0.126	0	0.033	0.032	0.033	0.012	0.007	0.548	0.027	1.432
	0.015625	0.076	0.013	0	0.009	0.002	0	0	0.002	0.109	0	0	0	0.007	0	0.033	0	0	0.049	0	0.009	0.007	0	0	0	0.245	0	0.432
INS	Dilution	κ11D	κ13A	κ14A	K16A	κ29A	κ31A	κ33A	κ35D	κ36D	K39A	κ44B	L1C	L3A	L4B	L7B	L22A	L26A	L30A	L39A	L40A	L42A	L44D	L46A	L48A	K42A	K47A	ED38
	1	0.104	0.092	0.061	0.24	0.372	0.115	0.164	0.086	0.173	0.058	0.199	0.09	0.06	0.027	0.347	0.061	0.06	0.302	0	0.252	0.076	0.219	0.029	0.038	1.326	0.207	4
	0.25	0.028	0.032	0.053	0.143	0.146	0.027	0.033	0.027	0.097	0	0.095	0.062	0.026	0	0.304	0.023	0.013	0.148	0	0.145	0.01	0.018	0	0	0.548	0.064	3.327
	0.0625	0.001	0.005	0.018	0.059	0.007	0.06	0	0.027	0.06	0.002	0.01	0	0.036	0	0.029	0	0	0.039	0	0.019	0	0	0	0	0.296	0	1.835
	0.015625	0	0.014	0	0	0.008	0	0	0	0.019	0	0	0	0	0	0	0	0	0	0	0	0	0	0	0	0.097	0.007	0.555
LPS	Dilution	κ11D	κ13A	κ14A	K16A	κ29A	κ31A	κ33A	κ35D	κ36D	K39A	κ44B	L1C	L3A	L4B	L7B	L22A	L26A	L30A	L39A	L40A	L42A	L44D	L46A	L48A	K42A	K47A	ED38
	1	0.146	0.143	0.082	0.364	0.398	0.127	0.144	0.161	0.159	0.097	0.212	0.111	0.166	0.026	0.367	0.053	0.064	0.213	0	0.165	0.099	0.146	0.038	0.034	1.192	0.201	4
	0.25	0.047	0.039	0.038	0.157	0.2	0.04	0.018	0.051	0.087	0.009	0.104	0.011	0.056	0	0.183	0.019	0.005	0.128	0	0.113	0.035	0.077	0.002	0	0.8	0.076	3.435
	0.0625	0.027	0	0	0.042	0.072	0.012	0	0.039	0	0	0.048	0.009	0	0	0.039	0	0	0.036	0	0.016	0	0	0	0	0.387	0	1.752
	0.015625	0.035	0	0	0	0.004	0	0	0	0.007	0	0	0	0	0	0	0	0	0.003	0	0.015	0.01	0	0	0	0.078	0	0.534
anti-PD-1
dsDNA	Dilution	K05A	K12A	K17A	K18B	K20A	K22A	K23A	K37B	K43A	L01A	L19B	L33B	L38A	L41A	ED38
	1	0.433	1.199	0	0.033	0	0.146	0.116	0.177	0	0.163	0.141	0.38	0.144	0.348	4
	0.25	0.563	1.064	0	0	0	0.036	0	0.071	0	0.029	0.112	0.134	0.018	0.287	2.135
	0.0625	0.022	0.294	0	0	0	0	0	0	0	0	0	0	0	0.092	0.573
	0.015625	0	0.005	0	0	0	0	0	0	0	0	0	0	0	0	0.07
INS	Dilution	K05A	K12A	K17A	K18B	K20A	K22A	K23A	K37B	K43A	L01A	L19B	L33B	L38A	L41B	ED38
	1	0.437	1.297	0	0.016	0	0.221	0.118	0.14	0	0.246	0.277	0.43	0.152	0.29	3.798
	0.25	0.489	1.057	0	0	0	0.031	0	0.055	0	0.125	0.398	0.257	0.255	0.288	2.442
	0.0625	0.106	0.393	0	0	0	0	0	0	0	0	0	0	0	0.057	0.696
	0.015625	0	0.142	0	0	0	0	0	0	0	0	0	0	0	0	0.075
LPS	Dilution	K05A	K12A	K17A	K18B	K20A	K22A	K23A	K37B	K43A	L01A	L19B	L33B	L38A	L41A	ED38
	1	0.354	0.936	0	0	0	0.089	0.127	0.024	0.016	0.111	0.278	0.428	0.151	0.503	4
	0.25	0.209	0.612	0	0	0	0.014	0	0	0	0	0.061	0.087	0.008	0.322	2.777
	0.0625	0	0.115	0	0	0	0	0	0	0	0	0	0	0	0.059	0.516
	0.015625	0	0	0	0	0	0	0	0	0	0	0	0	0	0	0.055
Panel D
	Mouse ID	Control	anti-CTLA-4	anti-PD-1
	FRL	7.7
	778N	7.7
	333RL	10
	554N	9.7
	917N	7.7
	917R	3.3
	BLT	9.1
	916N		4.3
	589LR		8.3
	271L		9.1
	597R			11.5
	932N			7.1
	924L			9.5
Panel E
	Mouse ID	Control	anti-CTLA-4	anti-PD-1
	FRL	0
	778N	3.2
	333RL	0
	554N	0
	917N	0
	917R	0
	BLT	0
	916N		4.3
	589LR		0
	271L		0
	597R			0
	932N			0
	924L			0

## Sheet: Main Figure 7
Panel A
Control	Dilution	κ3	κ7	κ12	κ14	κ17	κ20	κ22	κ25	κ26	κ27	κ28	κ33	κ37	κ38	κ43	κ45	κ48	λ2	λ4	λ10	λ18	λ23	λ29	ED38
	25	0.604	0.963	0.867	0.462	0.563	0.604	0.744	0.285	0.051	0.277	0.164	0.386	0.428	0.56	0.295	0.077	0.494	0.385	0.267	0.718	0	0.299	0.189	3.351
	6.25	0.243	0.41	0.267	0.113	0.195	0.42	0.412	0.377	0.095	0.057	0.06	0.113	0.185	0.174	0.123	0.062	0.16	0.498	0.119	0.299	0	0.12	0.113	2.971
	1.5625	0.023	0.073	0.036	0	0.02	0.086	0.165	0.05	0.007	0	0	0	0.02	0.005	0	0	0.062	0.105	0.004	0.025	0	0	0	1.118
	0.390625	0	0	0	0	0	0.001	0.023	0	0	0	0	0	0	0	0	0	0	0	0	0	0	0	0	0.234
anti-CTLA-4	Dilution	K50	K59	K63	K77	K85	K89	L49	L61	L64D	L67	L68	L75	L76	L80	L84	L92	L93	K11A	K21 C D	K36A	L5	L33	L31C	ED38
	25	0.506	1.719	0.605	0.55	1.612	0.398	1.445	0.185	0.47	1.2	0.591	0.141	0.626	0.512	0.223	0.154	0.936	0.609	1.352	1.021	1.929	0.558	0.149	4
	6.25	0.018	1.383	0.599	0.028	0.112	0.03	0.347	0	0.448	0.33	0.081	0	0.544	0.103	0	0	0.29	0.305	0.294	0.732	0.695	0.116	0	3.302
	1.5625	0	0.374	0.013	0	0.076	0	0.202	0	0	0	0	0	0.3	0.041	0	0	0.054	0.008	0.16	0.31	0.072	0	0	0.981
	0.390625	0	0	0	0	0	0	0	0	0	0	0	0	0.074	0	0	0	0	0	0.05	0.03	0	0	0	0.164
anti-PD-1	Dilution	K49	K51	K58	K65	k31	K82	K83	K88	L50	L58	L59	L63	L75	L78	L80	ED38
	25	0.325	0.422	0.867	1.074		0.256	0.179	0.25	0.494	0.174	0.104	0.017	1.837	0.454	0.169	3.269
	6.25	0.23	0.221	0.447	0.687		0.184	0.051	0.014	0.169	0	0	0	0.54	0.17	0	2.145
	1.5625	0	0.079	0.185	0.34		0.025	0	0	0	0	0	0	0.176	0.004	0	1.155
	0.390625	0	0	0	0.066		0	0	0	0	0	0	0	0	0	0	0.591
Panel B
	Mouse ID	Control	anti-CTLA-4	anti-PD-1
	FRL	26.3
	778N	20
	333RL	26.3
	554N	25.7
	917N	21.7
	917R	21.4
	BLT	15.8
	916N		48.5
	589LR		30.77
	271L		37.5
	597R			23.1
	932N			12.5
	924L			23.8
	For multiple comparison of NSG + thymus, NSG + thymus + anti-CTLA-4 or anti-PD-1 injection groups, two-way ANOVA was used; p value= 0.0059
	Control / anti-CTLA-4 p value=			0.0028
	anti-CTLA-4 / anti-PD-1 p value=			0.0391
Panel C
Control
dsDNA	Dilution	λ50A	κ51B	κ52A	λ53B	κ54A	λ55A	κ56A	λ59A	κ60B	κ62A	κ63B	κ64A	κ65A	κ69A	λ71B	λ74A	ED38
	1	0.472	0.134	0.115	0.42	0.196	0.065	1.022	0.073	0.118	0.804	0.06	0.116	0.422	0.185	0.052	0.963	3.74
	0.25	0.195	0.097	0.032	0.316	0.071	0.027	1.033	0.034	0.127	0.565	0.016	0.057	0.591	0.033	0.005	0.467	1.943
	0.0625	0.061	0.103	0	0.174	0.028	0	0.808	0	0.057	0.432	0	0.021	0.596	0	0	0.169	0.398
	0.015625	0	0.07	0	0.028	0.007	0	0.207	0	0.005	0.147	0	0	0.23	0	0	0.032	0.083
INS	Dilution	λ50A	κ51B	κ52A	λ53B	κ54A	λ55A	κ56A	λ59A	κ60B	κ62A	κ63B	κ64A	κ65A	κ69A	λ71B	λ74A	ED38
	1	0.44	0.141	0.221	0.302	0.37	0.096	0.736	0.132	0.111	0.672	0.057	0.069	0.12	0.114	0.024	0.131	3.027
	0.25	0.106	0.006	0.005	0.135	0.023	0	0.697	0	0	0.559	0	0	0	0	0	0	1.908
	0.0625	0.008	0	0	0.061	0.026	0	0.308	0	0	0.155	0	0	0	0	0	0	0.36
	0.015625	0	0	0	0	0	0	0.094	0	0	0	0	0	0	0	0	0	0.173
LPS	Dilution	λ50A	κ51B	κ52A	λ53B	κ54A	λ55A	κ56A	λ59A	κ60B	κ62A	κ63B	κ64A	κ65A	κ69A	λ71B	λ74A	ED38
	1	0.475	0.307	0.289	0.501	0.48	0.2	0.65	0.179	0.183	0.58	0.179	0.191	0.217	0.275	0.228	0.276	4
	0.25	0.262	0.153	0.15	0.454	0.218	0.15	0.579	0.156	0.15	0.518	0.15	0.15	0.156	0.152	0.15	0.15	1.671
	0.0625	0	0	0	0.126	0.012	0	0.151	0	0	0.288	0	0	0	0	0	0	0.563
	0.015625	0	0	0	0	0	0	0	0	0	0.184	0	0	0	0	0	0	0.247
anti-CTLA-4
dsDNA	Dilution	K08 B	K11 A	K13 A	K15 A	K21 A	K33 A	K36 A	K42 A	K48 A	L04 A	L05 A	L10 B	L12 A	L14 B	L17 A	L25 A	L28B	L30A	L31A	L33A	L37A	L39A	L40B	L42B	L44B	L48B	ED38
	1	0.212	2.377	3.583	0.422	1.225	3.587	1.43	0.318	0.325	3.509	1.444	0.099	0.133	1.78	0.601	4	0.184	0.457	0.986	0.421	1.109	1.467	0.2	1.145	1.604	0.129	4
	0.25	0.078	1.012	2.154	0.111	1.293	1.519	1.386	0.141	0.228	2.166	0.836	0.011	0.103	1.038	0.583	3.097	0	0.855	0.949	0.353	1.462	0.747	0.27	0.193	0.492	0	2.946
	0.0625	0.013	0.239	0.706	0	0.31	0.354	0.391	0.04	0.194	0.561	0.381	0	0	0.299	0.297	1.129	0	0.535	0.358	0.123	0.729	0.116	0.231	0	0.039	0	1.387
	0.015625	0	0.015	0.168	0	0.039	0.028	0.108	0	0.045	0.211	0.091	0	0	0.036	0.051	0.272	0	0	0	0	0.07	0	0	0	0	0	0.311
INS	Dilution	K08 B	K11 A	K13 A	K15 A	K21 A	K33 A	K36 A	K42 A	K48 A	L04 A	L05 A	L10 B	L12 A	L14 B	L17 A	L25 A	L28B	L30B	L31B	L33A	L37A	L39A	L40A	L41A	L42B	L44B	L48B	ED38
	1	0.134	2.258	3.454	0.376	1.286	3.409	1.207	0.436	0.194	3.415	1.178	0.073	0.073	1.475	0.373	4	0.271	0.306	0.419	0.386	1.673	1.323	1.061	1.207	1.099	1.617	0.259	4
	0.25	0.001	0.733	1.9	0.066	0.845	1.506	1.175	0.31	0.039	2.204	0.692	0	0	1.104	0.598	3.195	0	0.342	0.15	0.089	1.478	0.63	0.924	0.606	0.304	0.327	0	3.143
	0.0625	0	0.111	0.501	0.003	0.259	0.312	0.333	0	0.002	0.756	0.475	0	0	0.243	0.256	1.407	0	0.328	0.073	0.024	0.687	0.094	0.361	0.136	0.215	0.011	0.026	1.451
	0.015625	0	0.022	0.136	0	0.009	0.018	0.052	0	0	0.244	0.142	0	0	0	0	0.322	0	0	0	0	0.101	0	0.042	0.036	0	0	0	0.364
LPS	Dilution	K08A	K11 A	K13 B	K15 A	K21 A	K33 A	K36 A	K42 A	K48 A	L04 A	L05 A	L10 B	L12 A	L14 B	L17 B	L25 A	L28B	L30A	L31B	L33A	L37A	L39A	L40A	L41A	L42A	L44B	L48A	ED38
	1	0.188	2.495	3.685	0.412	0.667	3.256	0.72	0.132	0.091	3.804	0.981	0.076	0.057	1.09	0.117	3.711	0.084	0.313	0.486	0.072	1.452	1.639	0.208	0.924	0.65	1.664	0.202	4
	0.25	0.059	0.619	1.935	0.135	0.437	1.394	0.393	0.034	0.017	1.864	0.528	0.025	0.007	0.325	0.068	2.136	0.159	0.198	0.232	0	0.731	0.694	0.167	0.344	0.059	0.253	0.052	3.171
	0.0625	0.072	0.126	0.747	0.036	0.151	0.253	0.207	0.03	0.016	0.389	0.188	0	0	0.046	0.023	0.925	0	0.202	0	0	0.474	0.118	0.038	0.143	0.033	0	0	1.319
	0.015625	0	0.048	0.119	0	0.01	0.044	0.017	0	0	0.166	0.049	0	0	0.031	0.005	0.184	0	0	0	0	0.059	0	0	0	0	0	0	0.327
anti-PD-1
dsDNA		K18A	K22A	K33B	L5A	L12B	L28B	L29A	L35B	L44B	K17A	K20A	K21A	L14A	L16A	L27A	L30A	L36B	L41B	K2 A	K37B	L2B	L11B	L13C	K8A	K9B	K17A	ED38 (10)
	1	1.534	1.734	0.146	0.11	0.218	0.303	0.146	0.221	0.405	0	0.237	0.013	0.205	0	0	0.109	0.27	0	0.143	0	0	0.218	0.19	0.174	0.17	0	4
	0.25	1.289	0.813	0	0	0.038	0.188	0.061	0.21	0.232	0	0	0	0.022	0	0	0	0	0	0	0	0	0.109	0.088	0	0.115	0	3.268
	0.0625	0.848	0.214	0	0	0	0.012	0	0	0.104	0	0	0	0	0	0	0	0	0	0	0	0	0	0.005	0	0	0	1.255
	0.015625	0.26	0.008	0	0	0	0	0	0	0	0	0	0	0	0	0	0	0	0	0	0	0	0	0	0	0	0	0.208
INS	Dilution	K18A	K22A	K33B	L5A	L12B	L28B	L29A	L35B	L44B	K17A	K20B	K21A	L14A	L16A	L27B	L30A	L36B	L41B	K2 A	K37B	L2B	L11A	L13C	K8A	K9A	K17A	ED38 (10)
	1	0.768	0.988	0.123	0.118	0.235	0.286	0.114	0.109	0.469	0	0.163	0	0.499	0	0	0.024	0.179	0	0.144	0	0	0.12	0.101	0.071	0.157	0	4
	0.25	0.728	0.612	0	0.005	0.052	0	0.021	0.029	0.226	0	0.03	0	0.014	0	0	0	0	0	0	0	0	0.053	0.162	0	0.283	0	3.561
	0.0625	0.501	0.214	0	0	0	0.054	0	0	0.198	0	0	0	0	0	0	0	0	0	0	0	0	0	0	0	0	0	1.182
	0.015625	0.193	0	0	0	0	0	0	0	0.005	0	0	0	0	0	0	0	0	0	0	0	0	0	0	0	0	0	0.234
LPS	Dilution	K18A	K22A	K33B	L5B	L12B	L28B	L29B	L35B	L44A	K17A	K20B	K21A	L14A	L16A	L27A	L30A	L36B	L41A	K2 A	K37A	L2A	L11B	L13C	K8A	K9A	K17A	ED38
	1	1.468	2.036	0.271	0.148	0.236	0.361	0.074	0.322	0.469	0.055	0.139	0.093	0.217	0.069	0.03	0.077	0.249	0.071	0.124	0	0	0.182	0.208	0.144	0.166	0.055	4
	0.25	0.898	0.747	0.082	0.091	0.101	0.205	0.047	0.156	0.259	0.001	0.026	0.024	0.132	0	0	0.024	0.048	0	0	0	0	0.115	0.105	0.009	0.066	0.001	3.756
	0.0625	0.695	0.409	0.027	0.071	0.058	0.164	0.035	0.044	0.197	0	0	0	0.014	0	0	0	0.005	0	0	0	0	0	0	0	0.012	0	1.463
	0.015625	0.188	0.131	0.007	0.022	0.039	0.065	0.015	0.014	0.081	0	0	0	0	0	0	0	0	0	0	0	0	0	0	0	0	0	0.367
Panel D
	Mouse ID	Control	anti-CTLA-4	anti-PD-1
	FRL	5.3
	778N	6.7
	333RL	5.3
	554N	8.57
	917N	8.7
	917R	10.71
	BLT	10.5
	916N		24.2
	589LR		44
	271L		37.5
	597R			8.7
	932N			15.3
	924L			4.8
	For multiple comparison of NSG + thymus, NSG + thymus + anti-CTLA-4 or anti-PD-1 injection groups, two-way ANOVA was used; p value= 0.0073
	Control / anti-CTLA-4 p value=			<0.0001
	anti-CTLA-4 / anti-PD-1 p value=			0.0176
Panel E	Mouse ID	Control	anti-CTLA-4	anti-PD-1
	FRL	0
	778N	9.09
	333RL	0
	554N	2.86
	917N	0
	917R	7.14
	BLT	0
	916N		6.1
	589LR		6.7
	271L		12
	597R			0
	932N			0
	924L			4.76

## Sheet: Supplementary Figure 1
Panel A
p134 Before Tx	Dilution	K7	K9	K11	K27	K30	K40	K42	K44	K45	K66	K53	K81	K85	K86	K87	L13	L43	L47	L68	L89	ED38
	25	0.86	0.21	0.23	0.12	0.16	0.32	0.14	0.07	0.22	0.11	0.23	0.07	0.21	0.4	0	1.19	1.01	0.61	0.51	0.34	3.225
	6.25	0.48	0.11	0.11	0.12	0.15	0.32	0.09	0.06	0.14	0.11	0.23	0.06	0.15	0.17	0	0.78	0.5	0.27	0.26	0.3	2.585
	1.5625	0.12	0.03	0	0.02	0.07	0.09	0.01	0.05	0.02	0.03	0.14	0.01	0.02	0.04	0	0.41	0.17	0.11	0.09	0.07	0.855
	0.390625	0.03	0	0	0	0	0.03	0	0	0	0	0.04	0	0	0	0	0.08	0	0.01	0	0.01	0.311
p196 Before Tx	Dilution	K6	K9	K14	K16	K27	K34	K36	K41	L2	L5	L21	L31	ED38
	25	0.264	0.316	0.471	0.597	0.1	0.251	0.525	0	0	0.253	0.237	0	2.739
	6.25	0.089	0.063	0.416	0.485	0	0.004	0.112	0	0	0.227	0.084	0.073	1.672
	1.5625	0.041	0.047	0.197	0.215	0	0.109	0.043	0	0	0.023	0.031	0.005	0.605
	0.390625	0	0	0.049	0.065	0	0	0	0	0.011	0	0	0	0.2
p326 Before Tx	Dilution	Κ1	Κ6	Κ8	Κ9	Κ11	Κ18	Κ20	Κ22	Κ27	K33	K35	K48	L5	L21	L31	L43	ED38
	25	0.573	0.184	0.288	0.505	0.37	0.464	0.377	0	0.099	0.223	0.209	0.082	0.322	0	0.085	0.815	4
	6.25	0.225	0.042	0.043	0.307	0.069	0.167	0.101	0	0.012	0.034	0.051	0.005	0.138	0	0.021	0.346	3.126
	1.5625	0.087	0	0	0.15	0	0.046	0.009	0	0	0	0	0	0	0	0	0.136	1.305
	0.390625	0	0	0	0.004	0	0	0	0	0	0	0	0	0	0	0	0.026	0.463
p134 anti-CTLA-4 + anti-PD-1	Dilution	K15	K18	K25	K27	K31	K44	K47	L4	L10	L20	L21	L32	L38	L46	ED38
	25	1.085	0.214	0.443	0.186	0.53	1.027	0.125	0.588	0.43	0.261	0.412	0.545	0.353	0.475	4
	6.25	0.333	0.034	0.015	0.088	0.055	0.333	0.021	0.07	0.113	0.084	0.178	0.186	0.234	0.2	3.284
	1.5625	0.091	0.058	0.02	0.059	0.06	0.088	0.066	0.054	0.071	0.06	0.053	0.052	0.134	0.142	1.205
	0.390625	0.072	0.008	0	0	0.01	0.051	0.011	0.033	0.017	0.021	0	0	0.05	0.033	0.553
p196 anti-CTLA-4 + anti-PD-1	Dilution	K3	K11	K13	K21	K27	K31	K43	L4	L56	ED38
	25	0.16	1.148	1.199	0.897	0.357	0.252	0.197	0.473	0.52	4
	6.25	0.12	0.671	0.537	0.66	0.181	0.117	0.069	0.381	0.428	3.103
	1.5625	0.026	0.24	0.396	0.271	0.019	0.008	0	0.101	0.14	1.084
	0.390625	0.001	0.076	0.166	0.023	0	0	0	0	0	0.378
p326 anti-CTLA-4 + anti-PD-1	Dilution	K2	K3	K6	K10	K11	K30	K31	K34	K45	K48	L5	L8	L20	L21	L28	ED38
	25	0.517	2.666	0.149	0.167	0.28	0.874	0.365	0.209	0.168	1.532	0.199	0.218	0.426	0.106	0.469	2.739
	6.25	0.292	1.055	0.062	0.049	0.158	0.278	0.173	0.045	0.161	0.38	0.121	0.118	0.051	0.063	0.182	1.672
	1.5625	0.157	0.35	0	0	0.028	0.042	0.01	0	0.011	0.073	0.015	0.008	0	0	0.055	0.605
	0.390625	0.022	0.143	0	0	0	0	0	0.002	0	0	0	0	0	0	0	0.2
p134 anti-PD-1	Dilution	K9	K19	K21	K27	K28	K33	K35	K45	K47	K48	L12	L15	L23	L36	L37	L39	L41	L44	L46	L48	ED38
	25	0.385	0.175	0.041	0.363	1.021	0.234	0.052	0.177	0.131	1.12	0.445	1.101	0.186	0.284	0.841	0.226	0.46	0.478	0.138	0.237	4
	6.25	0.372	0.125	0.069	0.314	0.385	0.127	0.16	0.175	0.026	0.433	0.225	0.302	0.093	0.202	0.445	0.2	0.288	0.272	0.103	0.173	2.621
	1.5625	0.074	0	0.003	0.063	0.171	0.048	0.033	0.009	0.008	0.123	0.163	0.118	0.023	0.1	0.144	0.09	0.114	0.084	0.027	0.006	1.13
	0.390625	0.027	0	0	0.01	0.064	0.022	0	0	0.006	0.042	0.033	0.003	0.036	0.027	0.012	0.028	0.007	0	0	0	0.378
p196 anti-PD-1	Dilution	K64	K97	K138	L58	L67	L82	L111	ED38
	25	0	0.674	0.225	0.499	0	0.265	0	3.335
	6.25	0	0.418	0.189	0.28	0.021	0.259	0	2.39
	1.5625	0	0.121	0.043	0.088	0.018	0.128	0	1.09
	0.390625	0	0.035	0.027	0.004	0.002	0.026	0	0.332
p326 anti-PD-1	Dilution	Κ9	Κ10	Κ12	Κ17	Κ18	Κ20	Κ27	Κ29	Κ31	Κ32	Κ33	Κ42	Κ43	Κ44	Κ45	L3	L8	L28	L46	ED38
	25	1.469	0	0.203	0	0	0	0.339	2.039	0	0.702	0.07	0.14	0.471	0.132	0.395	0.387	1.235	0.023	0	3.335
	6.25	1.044	0	0.096	0	0.04	0.017	0.288	0.848	0.001	0.017	0.025	0.002	0.425	0.099	0.202	0.258	0.589	0	0	2.39
	1.5625	0.328	0	0.001	0	0	0	0.085	0.204	0	0.108	0	0	0.101	0	0.061	0.114	0.169	0	0	1.09
	0.390625	0.101	0	0	0	0	0	0.015	0.041	0	0	0	0	0	0	0	0	0.018	0	0	0.332
Panel B
p134 Before Tx
dsDNA	Dilution	K7B	K9B	K11B	K27	K30B	K40A	K42A	K44A	K45A	K53	K66	K81A	K85a	K86a	K87B	L13B	L43A	L47A	L68A	L89A	ED38
	1	0.79	1.003	0.363	0.453	1.024	1.078	0.002	0.261	0	1.156	0.5	0.491	0.613	0.45	0.078	0.361	0.526	1.255	0.858	1.105	4
	0.25	1.214	0.471	0.162	0.43	0.474	0.325	0	0.342	0	0.354	0.376	0.181	0.614	0.582	0.024	0.397	0.34	0.365	0.446	0.533	2.817
	0.0625	0.628	0.126	0.186	0.147	0.163	0.084	0	0.168	0	0.032	0.195	0.026	0.169	0.184	0	0.136	0.119	0.14	0.201	0.258	1.105
	0.015625	0.154	0	0.008	0	0.016	0	0	0	0	0	0	0	0	0	0	0.03	0	0.014	0.054	0.013	0.35
INS	Dilution	K7B	K9B	K11B	K27	K30B	K40A	K42A	K44A	K45A	K53	K66	K81A	K85a	K86a	K87B	L13B	L43A	L47A	L68A	L89A	ED38
	1	0.714	0.582	0.264	0.265	0.78	0.603	0.002	0.261	0	0.917	0.36	0.318	0.512	0.469	0	0.161	0.446	0.638	0.559	1.008	3.791
	0.25	0.888	0.238	0.044	0.252	0.226	0.185	0	0.342	0	0.16	0.25	0.089	0.549	0.514	0	0.128	0.217	0.249	0.321	0.492	2.208
	0.0625	0.303	0.014	0	0.007	0.013	0	0	0.168	0	0	0.01	0	0.137	0.071	0	0	0	0.015	0.073	0.147	0.677
	0.015625	0	0	0	0	0	0	0	0	0	0	0	0	0	0	0	0	0	0	0	0	0.254
LPS	Dilution	K7B	K9B	K11B	K27	K30B	K40A	K42A	K44A	K45A	K53	K66	K81A	K85a	K86a	K87B	L13B	L43A	L47A	L68A	L89A	ED38
	1	0.392	0.677	0.248	0.483	0.558	0.368	0.067	0.244	0.004	1.08	0.449	0.381	0.507	0.329	0.045	0.207	0.278	0.645	0.325	0.903	4
	0.25	0.479	0.279	0.047	0.236	0.215	0.08	0	0.177	0	0.264	0.221	0.11	0.551	0.227	0	0.241	0.135	0.172	0.352	0.451	3.193
	0.0625	0.073	0.073	0	0.021	0.016	0	0	0.125	0	0.02	0.043	0	0.129	0.039	0	0.068	0.021	0.016	0.085	0.11	0.935
	0.015625	0.027	0	0	0	0	0	0	0	0	0	0	0	0	0	0	0	0	0	0	0	0.361
p196 Before Tx
dsDNA	Dilution	K6A	K9A	K14B	K16B	K27B	K34A	K36A	K41B	L2A	L5B	L21B	L31A	ED38
	1	0	0.626	0.43	0.462	0.273	0.025	2.125	0.516	0	0.484	0.019	0	4
	0.25	0	0.148	0.299	0.464	0.067	0.058	1.97	0.149	0	0.539	0.004	0	2.457
	0.0625	0.024	0	0.127	0.246	0	0	0.842	0.039	0	0.158	0.029	0	0.7
	0.015625	0	0	0.007	0.06	0	0	0.118	0	0	0	0	0	0
INS	Dilution	K6A	K9A	K14B	K16B	K27B	K34A	K36A	K41B	L2A	L5B	L21B	L31A	ED38
	1	0.039	0.567	0.374	0.604	0.271	0.013	2.012	0.509	0	0.384	0.015	0	4
	0.25	0.014	0.244	0.437	0.614	0.065	0	2.132	0.246	0	0.306	0	0	2.301
	0.0625	0.019	0	0.082	0.263	0	0	1.021	0.107	0	0.038	0	0	0.639
	0.015625	0	0	0.019	0.023	0	0	0.075	0	0	0	0	0	0
LPS	Dilution	K6A	K9A	K14B	K16B	K27B	K34A	K36A	K41B	L2A	L5B	L21B	L31A	ED38
	1	0.122	0.693	0.505	0.588	0.292	0.051	2.077	0.524	0	0.419	0.115	0.01	4
	0.25	0.074	0.293	0.504	0.633	0.177	0.083	2.117	0.224	0	0.247	0.084	0.036	2.514
	0.0625	0.027	0.072	0.259	0.367	0.065	0.033	0.863	0.1	0	0.099	0.002	0	0.734
	0.015625	0	0	0.098	0.102	0	0	0.125	0	0	0	0	0	0.109
p326 Before Tx
dsDNA	Dilution	K1B	K6A	K8B	K9B	K11B	K18B	K20A	K22A	K27B	K33C	K35B	K48A	L5A	L21A	ED38
	1	0.307	0.243	0	0.804	0.224	0.644	0.187	0.024	0.505	0	0.36	0.491	0	1.128	3.699
	0.25	0.182	0.005	0	0.26	0	0.469	0.322	0	0.082	0	0.302	0.134	0	1.654	2.133
	0.0625	0.016	0	0	0	0	0.198	0.349	0	0.01	0	0	0.036	0	0.624	0.574
	0.015625	0	0	0	0	0	0	0.108	0	0	0	0	0	0	0.138	0
INS	Dilution	K1B	K6A	K8B	K9B	K11B	K18B	K20A	K22A	K27B	K33C	K35B	K48A	L5A	L21A	ED38
	1	0.096	0.204	0	0.832	0.122	0.546	0.117	0	0.658	0.065	0.472	0.489	0	1.687	4
	0.25	0.083	0	0	0.193	0	0.418	0.213	0	0.164	0.083	0.511	0.147	0	1.5	2.377
	0.0625	0	0	0	0	0	0.246	0.342	0	0	0	0.092	0	0	0.813	0.648
	0.015625	0	0	0	0	0	0	0.19	0	0	0	0	0	0	0.229	0.055
LPS	Dilution	K1B	K6A	K8B	K9B	K11B	K18B	K20A	K22A	K27B	K33C	K35B	K48A	L5A	L21A	ED38
	1	0.113	0.105	0	0.682	0.069	0.378	0	0	0.337	0	0.111	0.479	0	1.006	3.511
	0.25	0	0	0	0.164	0	0.48	0.125	0	0.068	0	0.175	0.101	0	1.3	1.937
	0.0625	0	0	0	0	0	0.106	0.308	0	0	0	0	0	0	0.986	0.513
	0.015625	0	0	0	0	0	0	0	0	0	0	0	0	0	0.131	0.002
p134 anti-CTLA-4 + anti-PD-1
dsDNA		K15A	K18A	K25B	K27B	K31A	K44A	K47A	L4B	L10A	L20A	L21A	L32	L38	L46B	ED38
	1	1.963	0.03	0.037	0.757	0.937	1.953	0.061	0.262	0.36	0.225	0.043	0.891	0.078	2.008	4
	0.25	1.237	0	0	0.746	0.996	0.915	0.021	0.098	0.245	0.042	0	0.732	0.038	1.273	2.946
	0.0625	0.442	0	0	0.284	0.35	0.379	0	0.002	0.013	0	0	0.258	0.01	0.412	1.387
	0.015625	0.151	0	0	0.093	0.067	0.089	0	0.025	0	0	0	0.087	0	0.112	0.311
INS	Dilution	K15A	K18A	K25B	K27B	K31A	K44A	K47A	L4B	L10A	L20A	L21A	L32	L38	L46B	ED38
	1	1.558	0	0	0.747	1.153	1.485	0.041	0.201	0.241	0.252	0.064	1.043	0	2.14	4
	0.25	1.376	0	0	0.821	0.759	1.32	0	0.011	0.119	0	0	0.712	0	1.406	3.143
	0.0625	0.42	0	0	0.276	0.193	0.285	0	0	0	0	0	0.2	0	0.393	1.451
	0.015625	0.016	0	0	0	0	0	0	0	0	0	0	0	0	0.03	0.364
LPS	Dilution	K15A	K18A	K25B	K27B	K31A	K44A	K47A	L4B	L10A	L20A	L21A	L32	L38	L46B	ED38
	1	2.525	0.026	0.042	1.031	1.218	1.381	0.074	0.333	0.461	0.274	0.036	1.171	0.08	2.594	4
	0.25	1.627	0	0	0.968	1.235	1.188	0.001	0.104	0.291	0.025	0	0.929	0.021	1.588	3.171
	0.0625	0.57	0	0	0.343	0.438	0.376	0	0	0	0	0	0.302	0	0.5	1.319
	0.015625	0.173	0	0	0.099	0.063	0.05	0	0.01	0	0	0	0.09	0	0.12	0.327
p196 anti-CTLA-4 + anti-PD-1
dsDNA	Dilution	K3B	L4A	K11A	K13B	K21A	K27A	K31B	K43A	L56B	ED38
	1	0.584	0.235	0.678	0.318	1.85	0.664	0.142	1.142	0.496	4
	0.25	0.5	0.271	0.65	0.498	2.086	0.585	0.184	0.504	0.211	3.015
	0.0625	0.261	0.146	0.325	0.157	0.838	0.32	0.067	0.186	0.186	0.93
	0.015625	0.038	0	0.137	0.057	0.269	0.01	0	0	0	0.146
INS	Dilution	K3B	L4A	K11A	K13B	K21A	K27A	K31B	K43A	L56B	ED38
	1	0.572	0.189	0.642	0.269	1.561	0.805	0.057	1.039	0.402	4
	0.25	0.377	0.21	0.517	0.322	1.398	0.499	0.145	0.324	0.17	2.646
	0.0625	0.119	0.122	0.308	0.161	0.679	0.243	0.06	0.197	0.199	0.667
	0.015625	0	0	0.091	0	0.22	0.007	0	0.003	0	0.094
LPS	Dilution	K3B	L4A	K11A	K13B	K21A	K27A	K31B	K43A	L56B	ED38
	1	0.402	0.109	0.414	0.19	1.088	0.625	0.12	0.82	0.398	4
	0.25	0.249	0.205	0.317	0.168	1.028	0.336	0.19	0.327	0.141	2.937
	0.0625	0.118	0.03	0.125	0.129	0.308	0.163	0.095	0.167	0.14	0.979
	0.015625	0.029	0	0.01	0	0.067	0	0	0.014	0	0.248
p326 anti-CTLA-4 + anti-PD-1
dsDNA	Dilution	K2A	K3B	K6B	K10B	K11B	K30B	K31B	K34A	K45B	K48A	L5A	L8A	L20A	L21B	L28B	ED38
	1	0.903	3.428	0.473	0.94	0.283	0	1.917	1.174	0.145	3.515	0.484	0.598	0.169	0	0.432	4
	0.25	0.437	1.166	0.105	0.277	0.274	0.023	0.519	0.275	0.026	1.216	0.23	0.238	0.038	0.084	0.063	2.313
	0.0625	0.117	0.237	0.045	0	0.031	0	0.073	0	0	0.206	0	0.002	0	0.005	0	0.459
	0.015625	0.044	0	0	0	0	0.152	0	0	0	0	0	0	0	0	0	0
INS	Dilution	K2A	K3B	K6B	K10B	K11B	K30B	K31B	K34A	K45B	K48A	L5A	L8A	L20A	L21B	L28B	ED38
	1	0.826	2.832	0.298	0.858	0.167	0.033	1.784	1.197	0.112	3.495	0.417	0.529	0.169	0.322	0.317	4
	0.25	0.244	1.471	0.119	0.194	0.081	0.064	0.639	0.471	0	1.267	0.225	0.138	0	0	0.11	2.557
	0.0625	0.248	0.175	0.007	0.003	0.026	0	0.096	0	0	0.223	0	0.05	0	0	0	0.516
	0.015625	0	0	0	0	0	0.153	0	0	0	0	0	0	0	0	0	0
LPS	Dilution	K2A	K3B	K6B	K10B	K11B	K30B	K31B	K34A	K45B	K48A	L5A	L8A	L20A	L21B	L28B	ED38
	1	0.687	3.287	0.341	0.947	0.19	0.156	1.489	1.123	0.146	2.748	0.336	0.217	0.219	0.088	0.145	4
	0.25	0.372	1.807	0.073	0.327	0.109	0.073	0.596	0.428	0.03	1.258	0.153	0.114	0.133	0.072	0.073	2.951
	0.0625	0.189	0.401	0.076	0.038	0.023	0.014	0.145	0.07	0	0.268	0.028	0.081	0	0.023	0.034	0.728
	0.015625	0.048	0.05	0	0	0	0.165	0.004	0	0	0.06	0	0	0	0	0	0.149
p134 anti-PD-1
dsDNA		K9B	K19B	K21A	K27B	K28	K33A	K35A	K45A	K47B	K48A	L12A	L15A	L23B	L36B	L37A	L39B	L41B	L44A	L46A	L48B	ED38
	1	0.251	0.139	0.15	0.584	0.422	0.142	0.124	0.449	0.387	0.392	0.546	0.179	0.086	1.094	0.648	1.049	1.457	0.228	0.093	0.134	3.507
	0.25	0.148	0.062	0.101	0.282	0.172	0.107	0.07	0.284	0.275	0.278	0.369	0.176	0.051	1.034	0.399	0.718	0.911	0.099	0.042	0.064	2.365
	0.0625	0.064	0.017	0.054	0.106	0.086	0.062	0.026	0.197	0.218	0.235	0.191	0.07	0.012	0.931	0.2	0.285	0.314	0.068	0.016	0.041	0.705
	0.015625	0.011	0.002	0.014	0.004	0.016	0.054	0.008	0.031	0.13	0.045	0.14	0.033	0.002	0.357	0.011	0.071	0.107	0.027	0	0	0.146
INS	Dilution	K9B	K19B	K21A	K27B	K28	K33A	K35A	K45A	K47B	K48A	L12A	L15A	L23B	L36B	L37A	L39B	L41B	L44A	L46A	L48B	ED38
	1	0.313	0.065	0.122	0.513	0.333	0.093	0.078	0.381	0.44	0.158	0.464	0.236	0.009	1.011	0.603	0.81	0.906	0.092	0.042	0.088	3.539
	0.25	0.153	0.011	0.056	0.211	0.212	0.079	0	0.293	0.386	0.091	0.442	0.198	0	1.077	0.338	0.64	0.825	0.042	0	0.021	2.359
	0.0625	0.039	0	0	0.021	0.034	0.019	0	0.001	0.115	0.119	0.245	0.119	0	0.434	0.159	0.248	0.304	0	0	0	0.543
	0.015625	0	0	0	0	0	0	0	0	0.064	0	0.032	0.031	0	0	0	0.007	0.114	0	0	0	0.119
LPS	Dilution	K9B	K19B	K21A	K27B	K28	K33A	K35A	K45A	K47B	K48A	L12A	L15A	L23B	L36B	L37A	L39B	L41B	L44A	L46A	L48B	ED38
	1	0.229	0.097	0.096	0.504	0.233	0.126	0.098	0.193	0.271	0.111	0.417	0.159	0.062	0.761	0.5	0.92	0.865	0.172	0.097	0.104	4
	0.25	0.101	0.044	0.061	0.224	0.117	0.081	0.033	0.136	0.212	0.051	0.336	0.082	0.016	0.674	0.272	0.458	0.393	0.053	0.037	0.039	2.679
	0.0625	0.032	0.008	0.025	0.079	0.05	0.06	0.013	0.034	0.081	0.036	0.131	0.045	0	0.267	0.165	0.157	0.177	0.002	0.007	0.022	0.528
	0.015625	0.001	0	0.004	0.006	0.01	0.013	0.013	0.004	0.226	0.021	0.036	0.03	0	0.016	0.011	0.045	0.05	0	0.005	0.004	0.095
p196 anti-PD-1
dsDNA	Dilution	K64A	K97A	K138A	L58B	L67B	L82A	L111A	ED38
	1	0.298	0.261	0.419	2.778	0	0.212	0.328	3.534
	0.25	0	0.056	0.56	1.333	0	0.268	0.224	2.412
	0.0625	0	0.029	0.386	0.214	0	0.229	0	0.854
	0.015625	0	0	0	0	0	0	0	0.11
INS	Dilution	K64A	K97A	K138A	L58B	L67B	L82A	L111A	ED38
	1	0.292	0.386	0.378	2.894	0	0.207	0.248	3.636
	0.25	0.012	0.158	0.767	1.227	0	0.176	0.201	2.462
	0.0625	0	0	0.349	0.203	0	0.135	0	0.701
	0.015625	0	0	0	0	0	0.033	0	0.057
LPS	Dilution	K64A	K97A	K138A	L58B	L67B	L82A	L111A	ED38
	1	0.215	0.336	0.396	3.266	0	0.16	0.209	3.699
	0.25	0	0.083	0.268	1.512	0	0.234	0.123	2.531
	0.0625	0	0	0.012	0.352	0	0.178	0	0.865
	0.015625	0	0	0	0	0	0.008	0	0.088
p326 anti-PD-1
dsDNA	Dilution	K9A	K10A	K12A	K17A	K18A	K20B	K27A	K29B	K31B	K32A	K33B	K42B	K43B	K44A	K45A	L3A	L8A	L28B	L46A	ED38
	1	3.548	0.124	0.085	0.009	0.212	0.497	0.042	0.073	0	2.037	0.199	0.649	0.309	0.232	0.591	0.474		0.026	0.106	4
	0.25	1.896	0.021	0.045	0	0.137	0.134	0	0.083	0	1.798	0.056	0.399	0.285	0	0.396	0.301	2.54	0	0	2.601
	0.0625	0.532	0	0.063	0	0	0	0	0	0	0.538	0	0.155	0.229	0	0.175	0.014	0.565	0	0	0.782
	0.015625	0.038	0	0	0	0	0	0	0	0	0	0	0	0	0	0	0	0.006	0	0	0.03
INS	Dilution	K9A	K10A	K12A	K17A	K18A	K20B	K27A	K29B	K31B	K32A	K33B	K42B	K43B	K44A	K45A	L3A	L8A	L28B	L46A	ED38
	1	3.361	0.062	0.054	0	0.362	0.353	0.062	0.029	0.022	1.888	0.169	0.516	0.381	0.212	0.645	0.453	3.7	0.015	0.107	4
	0.25	2.075	0.016	0	0	0.209	0.124	0	0.028	0	1.237	0.019	0.454	0.183	0	0.371	0.4	2.176	0	0.071	2.861
	0.0625	0.602	0	0.054	0	0	0	0	0	0	0.28	0	0.178	0.089	0	0.087	0.114	0.531	0	0	0.832
	0.015625	0.006	0	0	0	0	0	0	0	0	0	0	0	0	0	0	0	0.064	0	0	0.05
LPS	Dilution	K9A	K10A	K12A	K17A	K18A	K20B	K27A	K29B	K31B	K32A	K33B	K42B	K43B	K44A	K45A	L3A	L8A	L28B	L46A	ED38
	1	3.251	0.098	0.047	0	0.173	0.211	0.014	0.044	0.089	1.222	0.236	0.396	0.215	0.217	0.186	0.296	3.337	0.074	0.135	4
	0.25	1.421	0.033	0.005	0	0.012	0.011	0	0.002	0	0.431	0.082	0.267	0.145	0.036	0.148	0.091	2.397	0.068	0.11	2.597
	0.0625	0.373	0	0	0	0	0	0	0	0.012	0.13	0	0.058	0.059	0	0.044	0	0.761	0	0.013	0.977
	0.015625	0.003	0	0	0	0	0	0	0	0	0	0	0	0	0	0	0	0.207	0	0	0.235

## Sheet: Supplementary Figure 2
Panel A
Control
dsDNA	Dilution																																ED38
	1	0.028	0.044	0.266	0.123	0.114	0.042	0.099	0.024	0.126	0.086	0.084	0.142	0.155	0.161	0.173	0.168	0.124	0.113	0.093	0.14	0.085	0.057	0.202	0.08	0.11	0.073	0.684	0.23	0.206	0.194	0.05	4
	0.25	0.04	0.052	0.247	0.15	0.088	0.053	0.109	0.038	0.113	0.058	0.071	0.102	0.147	0.118	0.124	0.136	0.094	0.094	0.109	0.129	0.072	0.049	0.145	0.041	0.124	0.075	0.814	0.165	0.212	0.084	0.038	3.228
	0.0625	0.049	0.035	0.179	0.172	0.045	0.046	0.104	0.041	0.078	0.039	0.071	0.022	0.093	0.06	0.083	0.149	0.024	0.033	0.183	0.086	0.069	0.018	0.059	0.028	0.039	0.021	0.769	0.087	0.193	0.027	0.002	1.823
	0.015625	0.039	0.011	0.171	0.27	0.047	0.02	0.106	0.016	0.03	0.028	0.044	0.006	0.039	0.008	0.025	0.052	0.004	0.007	0.019	0.048	0.04	0	0.028	0.01	0.013	0	0.189	0.033	0.381	0.007	0	0.577
INS	Dilution																																ED38
	1	0.038	0.076	0.334	0.223	0.151	0.057	0.178	0.039	0.16	0.202	0.183	0.116	0.141	0.188	0.142	0.312	0.062	0.066	0.05	0.135	0.12	0.098	0.145	0.107	0.094	0.064	0.447	0.254	0.193	0.109	0.055	4
	0.25	0.042	0.037	0.193	0.107	0.08	0.051	0.103	0.038	0.1	0.098	0.081	0.054	0.223	0.082	0.107	0.203	0.038	0.038	0.042	0.075	0.047	0.047	0.051	0.061	0.069	0.035	0.314	0.149	0.213	0.027	0.025	2.909
	0.0625	0.046	0.016	0.065	0.063	0.042	0.032	0.081	0.022	0.033	0.041	0.034	0.011	0.089	0.032	0.031	0.126	0.004	0.005	0.035	0.033	0.015	0	0.011	0.024	0.011	0	0.176	0.034	0.129	0	0	1.573
	0.015625	0.027	0	0.025	0.04	0.011	0.002	0.065	0.008	0	0	0	0	0.031	0	0	0.08	0	0	0	0.002	0	0	0	0	0	0	0.084	0.004	0.092	0	0	0.415
LPS	Dilution																																ED38
	1	0.037	0.061	0.279	0.159	0.133	0.048	0.11	0.029	0.16	0.167	0.116	0.098	0.12	0.141	0.145	0.197	0.103	0.086	0.071	0.14	0.104	0.088	0.192	0.069	0.059	0.057	0.714	0.171	0.115	0.18	0.134	4
	0.25	0.052	0.063	0.262	0.146	0.118	0.056	0.119	0.045	0.142	0.092	0.073	0.08	0.207	0.098	0.106	0.239	0.077	0.083	0.102	0.108	0.089	0.066	0.151	0.027	0.071	0.066	0.554	0.113	0.152	0.135	0.03	3.135
	0.0625	0.051	0.036	0.221	0.225	0.081	0.052	0.115	0.051	0.085	0.06	0.051	0.03	0.19	0.103	0.041	0.2	0.023	0.038	0.078	0.077	0.051	0.037	0.09	0.029	0.027	0.023	0.567	0.07	0.186	0.019	0.007	1.924
	0.015625	0.059	0.016	0.104	0.146	0.047	0.027	0.118	0.03	0.046	0.03	0.022	0	0.057	0.023	0.004	0.139	0.002	0.002	0.026	0.034	0.015	0.003	0.012	0.005	0.07	0.004	0.272	0.035	0.262	0.004	0	0.695
anti-PD-1 without autoimmunity #1
dsDNA	Dilution	K3A	K14B	K21A	K24A	K27A	K28B	K29A	K31A	L14A	L16A	L31A	ED38
	1	0.035	0.13	0.031	0.118	0.841	0.157	2.573	0.347	0.21	0	0.649	4
	0.25	0.019	0	0	0.141	0.18	0.06	0.774	0.08	0	0	0.146	3.215
	0.0625	0	0	0	0.055	0.015	0.014	0.195	0.032	0	0	0.004	1.448
	0.015625	0	0	0	0	0	0	0.01	0.011	0	0	0.049	0.25
INS	Dilution	K3A	K14B	K21A	K24A	K27A	K28B	K29A	K31A	L14A	L16A	L31A	ED38
	1	0.085	0.057	0.045	0.067	0.406	0.175	2.51	0.249	0.183	0.02	0.289	4
	0.25	0	0	0	0.035	0.244	0.052	0.736	0.013	0.021	0	0.266	3.112
	0.0625	0	0	0	0.015	0.002	0.01	0.137	0	0.024	0	0	1.235
	0.015625	0	0	0	0	0	0	0.023	0	0	0	0	0.349
LPS	Dilution	K3A	K14B	K21A	K24A	K27A	K28B	K29A	K31A	L14A	L16A	L31A	ED38
	1	0.094	0.07	0.055	0.078	0.46	0.202	2.816	0.236	0.251	0.013	0.162	4
	0.25	0	0	0	0.045	0.279	0.064	0.839	0.025	0.06	0	0.092	3.525
	0.0625	0	0	0	0.021	0.008	0.017	0.161	0	0	0	0.033	1.304
	0.015625	0	0	0	0	0	0	0.032	0	0	0	0	0.249
anti-PD-1 without autoimmunity #2
dsDNA	Dilution	K11A	K19A	K23A	K36A	K38B	K47A	L14A	L24A	L26A	L33A	L42A	L45A	ED38
	1	0.292	0.04	0.388	0.067	0.249	0.134	0.052	0	0.534	0.08	0.035	0.339	4
	0.25	0.068	0	0.008	0	0.119	0.023	0	0	0.396	0.008	0	0.111	3.434
	0.0625	0	0	0	0	0.032	0	0	0	0.26	0.002	0	0.028	1.763
	0.015625	0	0	0	0	0.02	0	0	0	0.048	0	0	0	0.459
INS	Dilution	K11A	K19A	K23A	K36A	K38B	K47A	L14A	L24A	L26A	L33A	L42A	L45A	ED38
	1	0.305	0.014	0.224	0.028	0.216	0.129	0.002	0	0.696	0.122	0.006	0.413	4
	0.25	0.043	0	0.021	0	0.064	0	0	0	0.417	0	0	0.136	3.565
	0.0625	0	0	0	0	0.064	0	0	0	0.127	0	0	0.051	1.753
	0.015625	0	0	0	0	0.015	0	0	0	0.055	0.028	0	0	0.442
LPS	Dilution	K11A	K19A	K23A	K36A	K38B	K47A	L14A	L24A	L26A	L33A	L42A	L45A	ED38
	1	0.228	0.006	0.177	0.017	0.363	0.032	0.01	0	0.503	0.046	0.009	0.449	4
	0.25	0.044	0	0.013	0	0.16	0	0	0	0.272	0.002	0	0.305	3.285
	0.0625	0	0	0	0	0.049	0	0	0	0.136	0	0	0.106	1.832
	0.015625	0	0	0	0	0.006	0	0	0	0.07	0	0	0	0.443
Panel B
		Healthy Donors	anti-PD-1 without autoimmunity
	JB (HD02)	7.1
	GO(HD01)	7.7
	JH(HD03)	8.3
	MB (HD08)	5.3
	CT (HD09)	5
	EM (HD10)	5.3
	LUZ (HD15)	5.3
	GM (HD11)	11.1
	HD27(HK)	5
	HD28(TLV)	11.5
	HD29(HO)	9.1
	HD30	6.25
	HDY541	5.9
	anti-PD-1 without autoimmunity #1		11.1
	anti-PD-1 without autoimmunity #2		7.7
Panel C
		Healthy Donors	anti-PD-1 without autoimmunity
	JB (HD02)	4
	GO(HD01)	0
	JH(HD03)	0
	MB (HD08)	0
	CT (HD09)	0
	EM (HD10)	5.6
	LUZ (HD15)	0
	GM (HD11)	0
	HD27(HK)	0
	HD28(TLV)	0
	HD29(HO)	0
	HD30	0
	HDY541	0
	anti-PD-1 without autoimmunity #1		0
	anti-PD-1 without autoimmunity #2		0

## Sheet: Supplementary Figure 3
Panel A
Control	Dilution
	25	0.356	0.245	0.285	0.238	0.367	0.241	0.227	0.195	0.25	0.234	0.577	0.584	0.059	2.262	0.175	0.167	0.238	0.098	0.145	0.116	0.206	0.234	0.256	1.514	ED38
	6.25	0.191	0.131	0.154	0.152	0.189	0.146	0.121	0.119	0.116	0.129	0.309	0.253	0.107	1.441	0.105	0.111	0.151	0.096	0.095	0.106	0.133	0.16	0.143	0.652	4
	1.5625	0.097	0.054	0.081	0.08	0.086	0.069	0.077	0.062	0.057	0.062	0.186	0.199	0.046	0.564	0.051	0.065	0.075	0.059	0.054	0.064	0.072	0.073	0.072	0.204	3.351
	0.390625	0.058	0.047	0.049	0.05	0.056	0.047	0.056	0.046	0.045	0.037	0.119	0.068	0.033	0.242	0.036	0.073	0.053	0.047	0.047	0.051	0.047	0.04	0.066	0.143	1.901
																										0.487
anti-PD-1 without autoimmunity #1	Dilution	K55	K60	K72	K76	K78	K86	K91	L56	L62	L67	L75	L77	L85	L90	K49	K51	K71	K74	K82	K88	L64	L59	ED38
	25	0.03	0.308	0.176	0.127	0.127	1.738	0.188	0	4	0.211	0.035	2.295	0.071	0.066	0.356	0.465	0.105	0.349	0.743	0.706	0.287	0.357	4
	6.25	0.026	0.09	0.051	0.039	0.053	1.282	0.191	0	2.851	0.104	0.004	1.841	0.037	0.042	0.194	0.216	0.027	0.133	0.308	0.323	0.09	0.15	2.945
	1.5625	0	0.027	0	0	0.005	0.501	0.091	0	1.214	0.008	0	0.803	0	0.005	0.031	0.095	0	0.018	0.101	0.069	0.012	0.022	1.352
	0.390625	0	0	0	0	0	0.156	0.003	0	0.382	0	0	0.267	0	0	0	0.018	0	0	0.025	0	0	0	0.606
anti-PD-1 without autoimmunity #2	Dilution	K254	K261	K263	K264	K266	K268	K275	K282	K285	K367	K378	L69	L76	L265	L284	L354	L364	ED38 1
	25	0.204	0.198	0.497	4	0.899	0.081	0.016	0.828	0.066	0.435	0.752	0	0.26	0.016	0	0.018	0	4
	6.25	0.211	0.049	0.126	2.638	0.306	0.075	0.062	0.319	0.054	0.185	0.194	0.027	0.203	0.088	0.022	0.068	0.056	3.068
	1.5625	0.044	0.005	0.011	1.004	0.087	0.001	0.012	0.06	0.002	0.061	0.038	0	0.037	0.019	0	0.009	0	1.287
	0.390625	0	0	0	0.186	0.009	0	0	0.01	0	0.008	0	0	0	0	0	0	0	0.408
Panel B	Patient name	Healthy donors	anti-PD-1 without autoimmunity
	HD02	16.7
	HD01	22.8
	HD03	17.6
	HD08	23
	HD09	19.4
	HD10	17.4
	HD15	26.3
	HD11	18.2
	HD27	16
	HD28	22.7
	HD29	20
	HD30	21.05
	HDY541	26.7
	anti-PD-1 without autoimmunity #1		23.8
	anti-PD-1 without autoimmunity #2		23.5
Panel C
Control
dsDNA	Dilution																									ED38
	1	0.128	0.167	0.214	0.18	0.131	0.125	0.159	0.14	0.115	0.352	0.099	0.139	0.07	4	0.1	0.111	0.26	0.088	0.114	0.101	0.145	0.208	0.122	0.754	4
	0.25	0.096	0.157	0.143	0.146	0.049	0.051	0.098	0.062	0.062	0.224	0.091	0.121	0.03	3.04	0.05	0.061	0.188	0.048	0.076	0.088	0.06	0.136	0.26	0.553	3.228
	0.0625	0.097	0.074	0.104	0.074	0.019	0.021	0.044	0.024	0.021	0.137	0.048	0.067	0.014	1.227	0.02	0.019	0.055	0.012	0.044	0.081	0.032	0.062	0.314	0.48	1.823
	0.015625	0.059	0.018	0.047	0.03	0.011	0.015	0.018	0.031	0.014	0.048	0.023	0.03	0.008	0.285	0.011	0.035	0.058	0.067	0.039	0.071	0.016	0.026	0.128	0.154	0.577
INS	Dilution																									ED38
	1	0.125	0.183	0.217	0.189	0.136	0.116	0.164	0.114	0.11	0.445	0.065	0.105	0.019	3.005	0.096	0.058	0.271	0.051	0.12	0.1	0.089	0.339	0.117	0.767	4
	0.25	0.154	0.137	0.112	0.15	0.048	0.026	0.057	0.041	0.042	0.163	0.036	0.061	0	1.432	0.027	0.012	0.226	0.014	0.075	0.063	0.036	0.123	0.151	0.409	2.909
	0.0625	0.095	0.084	0.077	0.073	0	0	0.009	0	0	0.054	0.033	0.023	0	0.437	0	0	0.103	0	0.057	0.025	0.01	0.033	0.084	0.12	1.573
	0.015625	0.046	0.017	0.052	0.018	0	0	0	0	0	0	0.011	0	0	0.1	0	0	0.112	0	0.004	0.005	0	0	0.048	0.03	0.415
LPS	Dilution																									ED38
	1	0.108	0.144	0.161	0.147	0.105	0.099	0.1	0.115	0.095	0.298	0.068	0.12	0.056	3.626	0.065	0.064	0.168	0.051	0.065	0.098	0.145	0.301	0.16	0.769	4
	0.25	0.141	0.106	0.078	0.123	0.043	0.059	0.07	0.067	0.052	0.249	0.054	0.072	0.025	2.941	0.039	0.048	0.113	0.036	0.033	0.104	0.093	0.158	0.295	0.815	3.135
	0.0625	0.094	0.071	0.088	0.063	0.009	0.021	0.034	0.021	0.029	0.155	0.047	0.044	0	1.397	0.012	0.015	0.033	0.006	0.01	0.144	0.051	0.079	0.223	0.461	1.924
	0.015625	0.043	0.017	0.043	0.011	0	0	0.003	0	0	0.032	0.024	0.017	0	0.431	0	0	0	0	0	0.071	0.023	0.023	0.094	0.205	0.695
anti-PD-1 without autoimmunity #1
dsDNA	Dilution	K55A	K60B	K72B	K76A	K86B2	L56B	L62B	L67B	L75A	L77B	L85A	K91B	L90B	K49B	K51A2	K71B	K74B	K78B	K82A2	K88B	L64B	ED38
	1	0.064	0.204	0.155	0.143	0.138	0.071	3.46	0.121	0.042	2.412	0.06	0.151	0.049	0.253	1.944	0.189	0.205	0.089	0.065	0.393	0.099	4
	0.25	0	0.042	0	0	0.151	0	2.246	0	0	1.545	0	0.006	0	0.035	0.927	0.051	0.02	0	0.04	0.101	0.005	3.328
	0.0625	0	0.002	0	0	0.065	0	0.77	0	0	0.515	0	0	0	0	0.478	0	0	0	0	0	0	1.6
	0.015625	0	0	0	0	0	0	0.253	0	0	0.213	0	0	0	0	0.166	0	0.004	0	0	0	0	0.5
INS	Dilution	K55A	K60B	K72B	K76A	K86B2	L56B	L62B	L67B	L75A	L77B	L85A	K91B	L90B	K49B	K51A2	K71B	K74B	K78B	K82A2	K88B	L64B	ED38
	1	0.089	0.181	0.173	0.173	0.211	0.057	3.367	0.167	0.057	2.168	0.025	0.098	0.01	0.111	1.333	0.109	0.134	0.153	0.052	0.292	0.083	4
	0.25	0	0.02	0	0	0.056	0.021	2.897	0	0	0.806	0	0.01	0	0.006	0.498	0.007	0.032	0	0.077	0.073	0	3.382
	0.0625	0	0	0	0	0.007	0	0.674	0	0	0.681	0	0	0	0.004	0.174	0	0	0	0.034	0	0	1.818
	0.015625	0	0	0	0	0	0	0.216	0	0	0.064	0	0	0	0.021	0.093	0	0	0	0	0	0	0.509
LPS	Dilution	K55A	K60B	K72B	K76A	K86B2	L56B	L62B	L67B	L75A	L77B	L85A	K91B	L90B	K49B	K51A2	K71B	K74B	K78B	K82A2	K88B	L64B	ED38
	1	0.088	0.287	0.167	0.082	0.182	0.114	4	0.237	0.119	3.356	0.057	0.173	0.063	0.101	1.657	0.105	0.107	0.052	0.053	0.165	0.055	4
	0.25	0	0.039	0	0	0.06	0	2.308	0	0	2.137	0	0	0	0.007	0.373	0	0.012	0	0.02	0.057	0	3.611
	0.0625	0	0	0	0	0.085	0	1.281	0	0	0.201	0	0	0	0	0.189	0	0	0	0.013	0	0	1.633
	0.015625	0	0	0	0	0	0	0.193	0	0	0.05	0	0	0	0	0.063	0	0	0	0	0	0	0.452
anti-PD-1 without autoimmunity #2
dsDNA	Dilution	K254A	K261A	K263A	K266A	K268A	K285B	K367A	L69B	L76A	L265B	L266A	L284B	L354A	L364A	K264B	K275A	K282A	K378B	ED38
	1	2.377	0.104	0.279	0.193	0.299	0.188	0.447	0.012	0.262	0.091	0.232	0.036	0.008	0.018	0.37	0.113	0.315	0.355	4
	0.25	0.872	0.019	0.106	0.015	0.042	0	0.061	0	0.098	0	0.224	0	0	0	0.111	0.001	0.066	0.07	3.793
	0.0625	0.334	0	0.027	0	0	0	0	0	0.017	0.017	0.15	0	0	0	0.012	0	0.052	0.021	1.47
	0.015625	0.003	0	0	0	0	0	0	0	0	0	0.049	0	0	0	0	0	0.016	0.016	0.329
INS	Dilution	K254A	K261A	K263A	K266A	K268A	K285B	K367A	L69B	L76A	L265B	L266B	L284B	L354A	L364A	K264B	K275A	K282A	K378B	ED38
	1	1.048	0.093	0.27	0.136	0.222	0.118	0.546	0.008	0.166	0.066	0.111	0.02	0.014	0.011	0.329	0.094	0.266	0.333	4
	0.25	0.898	0	0.233	0.014	0.018	0	0.148	0	0.016	0.002	0.071	0	0	0	0.107	0.02	0.131	0.11	3.482
	0.0625	0.225	0	0	0	0	0	0.07	0	0	0	0	0	0	0	0.006	0	0	0.021	1.818
	0.015625	0	0	0	0	0	0	0.018	0	0.016	0	0	0	0	0	0	0	0.059	0	0.509
LPS	Dilution	K254A	K261A	K263	K266A	K268A	K285B	K367A	L69B	L76A	L265B	L266A	L284B	L354A	L364A	K264B	K275A	K282A	K378B	ED38
	1	1.624	0.036	0.225	0.186	0.227	0.044	0.186	0.002	0.21	0.116	0.131	0.023	0	0.011	0.307	0.087	0.29	0.256	4
	0.25	1.145	0	0.036	0.019	0.027	0	0.019	0	0.006	0.013	0.005	0	0	0	0.055	0	0.013	0.017	3.602
	0.0625	0.276	0	0.016	0	0	0	0	0	0	0	0	0	0	0	0.009	0	0	0	1.45
	0.015625	0.073	0	0.023	0	0	0	0	0	0	0	0	0	0	0	0	0	0	0	0.346
Panel D
	Patient name	Healthy donors	anti-PD-1 without autoimmunity
	JB (HD02)	8.3
	GO(HD01)	3.5
	JH(HD03)	8.3
	MB (HD08)	9.7
	CT (HD09)	6.7
	EM (HD10)	8.7
	LUZ (HD15)	10.5
	GM (HD11)	13.6
	HD27(HK)	9
	HD28(TLV)	9.1
	HD29(HO)	5
	HDY541	6.7
	anti-PD-1 without autoimmunity #1		14.3
	anti-PD-1 without autoimmunity #2		5.9
Panel E	Patient name	Healthy donors	anti-PD-1 without autoimmunity
	HD02	2.9
	HD01	6.7
	HD03	3.2
	HD08	4.35
	HD09	5.3
	HD10	0
	HD15	4
	HD11	0
	HD27	0
	anti-PD-1 without autoimmunity #1		0
	anti-PD-1 without autoimmunity #2		0

[truncated: 8 more sheets: Supplementary Figure 4, Supplementary Figure 5, Supplementary Figure 6, Supplementary Figure 7, Supplementary Figure 8, Supplementary Figure 9, Supplementary Figure 10, Supplementary Figure 11]
